# Supplementary material for: The Role of Antibodies Against the Crude Capsular Extract in the Immune Response of Porcine Alveolar Macrophages to In Vitro Infection of Various Serovars of Glaesserella (Haemophilus) parasuis
Source: Front Immunol. 2021 Apr 22;12:635097. doi: 10.3389/fimmu.2021.635097 (PMC8101634; doi:10.3389/fimmu.2021.635097)
Supplement: Supplementary Material 1 — Proteins identified by mass spectrometry analysis of the crude capsular extract. [file DataSheet_1.xlsx]

## Sheet: Sheet1
A, B, C, D are replicates of cCE (four cCE preparations)
Accession	Description	ΣCoverage	Σ# Proteins	Σ# Unique Peptides	Σ# Peptides	Σ# PSMs	A5: Area	B5: Area	C5: Area	D5: Area	Score A2	Coverage A2	# Peptides A2	# PSM A2	Score B2	Coverage B2	# Peptides B2	# PSM B2	Score C2	Coverage C2	# Peptides C2	# PSM C2	Score D2	Coverage D2	# Peptides D2	# PSM D2	# AAs	MW [kDa]	calc. pI
U4RLR7	Catalase OS=Haemophilus parasuis str. Nagasaki GN=HPNK_05589 PE=3 SV=1 - [U4RLR7_HAEPR]	81.54	6	34	34	1557	1.2935e+09	7.81038e+07	3.32778e+08	8.28216e+08	2499.51	81.54	34	704	558.353	58.51	21	149	1429.33	61.83	22	389	1188.36	71.16	25	315	482	54.8502	7.00537
	Sequence	# PSMs	# Proteins	# Protein Groups	Protein Group Accessions	Modifications	MH+ [Da]	A5: Area	B5: Area	C5: Area	D5: Area	q-Value	PEP	A2	XCorr A2	B2	XCorr B2	C2	XCorr C2	D2	XCorr D2	# Missed Cleavages
	FYTEQGNWDLVGNNTPVFFIR	34	6	1	U4RLR7		2517.21	1.52744e+07	842193	3.13471e+06	3.60371e+08	0	1.128e-11	High	6.53956	High	5.63901	High	5.88825	High	6.57477	0
	TLTTAAGAPVVDNDNTMSAGPR	24	6	1	U4RLR7	M17(Oxidation)	2175.05	4.09601e+07	1.91322e+06	1.75438e+07	2.6615e+07	0	4.29e-13	High	6.5007	High	6.02216	High	7.17925	High	6.72851	0
	LAGNFAAGLSGVTIPEIVER	59	6	1	U4RLR7		2014.1	5.06563e+07	3.89151e+06	1.48491e+07	4.15619e+08	0	8.36e-12	High	6.48607	High	6.6688	High	6.79839	High	7.11106	0
	TLTTAAGAPVVDNDNTMSAGPR	31	6	1	U4RLR7		2159.05	2.33e+08	1.91734e+07	1.51192e+08	2.37384e+08	0	2.672e-11	High	6.45163	High	6.309	High	6.28844	High	6.50867	0
	HMNGYGSHTYSFVNANNER	63	6	1	U4RLR7	N3(Deamidated)	2198.93	6.17057e+08	1.94641e+06	1.47032e+07	2.54028e+07	0	1.544e-07	High	6.42009	High	5.59692	High	6.23192	High	6.32322	0
	HMNGYGSHTYSFVNANNER	34	6	1	U4RLR7		2197.95	2.24934e+08	0	1.84495e+06	1.53087e+07	0	4.064e-10	High	6.2494	High	4.23527	High	5.9235	High	5.95868	0
	WTVQVQIMPEADAHK	27	6	1	U4RLR7		1752.87	5.41502e+07	7.7569e+06	5.08613e+07	2.19071e+08	0	9.731e-11	High	6.03159	High	5.19894	High	5.96553	High	5.88748	0
	HMNGYGSHTYSFVNANNER	7	6	1	U4RLR7	N3(Deamidated); N14(Deamidated)	2199.92	1.532e+07	0	0	0	0	2.215e-08	High	5.52693							0
	HMNGYGSHTYSFVNANNER	16	6	1	U4RLR7	M2(Oxidation); N3(Deamidated)	2214.92	5.81655e+07	0	278207	1.38192e+06	0	9.457e-07	High	5.4422			High	4.77319	High	5.29638	0
	FDTYVPTHDQLPLQIER	35	6	1	U4RLR7		2072.06	9.78617e+08	1.33471e+08	5.96178e+08	8.89738e+08	0	2.945e-09	High	5.4131	High	5.24681	High	5.22925	High	5.71837	0
	HPESMHQIMTLFSDR	455	6	1	U4RLR7		1828.85	1.63916e+08	4.07823e+07	1.26004e+08	7.79072e+08	0	1.453e-07	High	5.38744	High	4.36673	High	5.31914	High	4.76417	0
	GPLLLQDVWFQEK	80	6	1	U4RLR7		1572.84	5.51107e+08	5.65748e+07	2.42326e+08	5.15866e+08	0	1.004e-06	High	5.18982	High	5.35576	High	5.09507	High	5.51997	0
	TLTTAAGAPVVDNDNTMSAGPR	8	6	1	U4RLR7	N13(Deamidated)	2160.02	3.43457e+06	0	1.1528e+06	0	0	9.436e-10	High	5.17472			High	5.32889			0
	VDANGGNHPNYAPNRFDTYVPTHDQLPLQIER	35	6	1	U4RLR7	N4(Deamidated)	3649.73	4.40841e+07	0	6.42143e+06	2.12224e+07	0	3.1e-07	High	5.13265			High	4.09484	High	3.59656	1
	VWPHADYPVIEVGVLELNR	59	6	1	U4RLR7		2206.18	9.1755e+06	776995	8.81226e+06	6.99228e+07	0	4.654e-11	High	5.10246	High	4.62529	High	4.38315	High	5.33338	0
	VVGEDRESSQKDLYEAIER	4	6	1	U4RLR7		2223.09	4.776e+06	0	0	0	0	0.0002351	High	5.07719							2
	GSAAYGTFTVTADITK	25	6	1	U4RLR7		1602.81	4.1108e+07	0	0	2.54009e+07	0	2.523e-08	High	5.04096					High	5.27404	0
	EYDEDYYSQPAALYNLFTAEEK	8	6	1	U4RLR7		2659.17	308691	0	0	2.03601e+07	0	8.815e-10	High	4.93413					High	5.97781	0
	HPESMHQIMTLFSDR	34	6	1	U4RLR7	M9(Oxidation)	1844.84	7.07877e+06	0	1.02212e+07	6.7462e+06	0	1.142e-10	High	4.80124			High	4.83969	High	4.45893	0
	HMNGYGSHTYSFVNANNER	6	6	1	U4RLR7	M2(Oxidation)	2213.94	5.80502e+07	0	0	0	0	2.415e-07	High	4.66211							0
	DANAAWDFWSR	43	6	1	U4RLR7		1338.59	5.0061e+08	3.82885e+07	1.39731e+08	8.15838e+08	0	1.881e-06	High	4.63885	High	4.41209	High	4.58356	High	4.35595	0
	DPLKFPDFIHTQK	39	6	1	U4RLR7		1585.84	2.64257e+08	3.41049e+07	1.17795e+08	3.09681e+08	0	4.459e-06	High	4.55442	High	4.89738	High	4.50354	High	4.57677	1
	LAGNFAAGLSGVTIPEIVER	4	6	1	U4RLR7	N4(Deamidated)	2015.08	512695	0	0	6.36212e+06	0	2.733e-13	High	4.44799					High	6.76022	0
	VDANGGNHPNYAPNRFDTYVPTHDQLPLQIER	20	6	1	U4RLR7		3648.76	9.48933e+07	0	3.14494e+07	5.79619e+07	0	1.172e-07	High	4.37168			High	5.37646	High	4.86877	1
	DANAAWDFWSR	12	6	1	U4RLR7	N3(Deamidated)	1339.58	2.56595e+06	1.35153e+06	730108	7.70181e+06	0	0.0001644	High	4.3507	High	3.99225	High	4.20095	High	3.9505	0
	EYDEDYYSQPAALYNLFTAEEKDR	12	6	1	U4RLR7		2930.3	9.86977e+06	0	947540	2.7756e+08	0	5.566e-11	High	4.29831			High	3.28095	High	4.02998	1
	VDANGGNHPNYAPNR	6	6	1	U4RLR7		1595.73	4.87651e+08	0	0	0	0	4.651e-09	High	4.22711							0
	VDANGGNHPNYAPNR	17	6	1	U4RLR7	N4(Deamidated)	1596.72	1.82236e+08	168402	0	0	0	7.236e-07	High	4.20139	High	2.23598					0
	LGVNHHQIPVNAPK	27	5	1	U4RLR7		1523.85	8.53614e+08	724243	1.85131e+06	2.16701e+06	0	8.197e-05	High	4.18407	High	3.90299	High	3.81707	High	4.27762	0
	WTVQVQIMPEADAHK	9	6	1	U4RLR7	M8(Oxidation)	1768.88	6.62317e+06	0	3.8597e+06	7.83643e+06	0	5.226e-07	High	4.12531			High	3.95555	High	4.24279	0
	FYTEQGNWDLVGNNTPVFFIRDPLK	23	6	1	U4RLR7		2970.5	4.14613e+06	0	423509	2.07292e+08	0	5.508e-05	High	4.1032			High	2.80187	High	5.46823	1
	NPQNYFAEVEQAAFAPSNIVPGIGFSPDR	31	6	1	U4RLR7		3135.52	970194	0	0	1.32957e+08	0	3.777e-09	High	4.045					High	6.02654	0
	GPLLLQDVWFQEK	23	6	1	U4RLR7	Q11(Deamidated)	1573.83	382261	338618	0	0	0	1.296e-06	High	4.02307	High	5.12027					0
	LGVNHHQIPVNAPK	8	5	1	U4RLR7	N4(Deamidated)	1524.83	1.00902e+07	0	98297.6	0	0	0.000672	High	3.81689			High	3.10438			0
	AAVFKPGAQTEVLLR	31	6	1	U4RLR7		1599.93	4.96981e+08	4.36242e+07	1.36555e+08	2.58142e+08	0	2.117e-08	High	3.73499	High	3.84463	High	3.7439	High	4.04226	0
	HNYAFDLTK	14	6	1	U4RLR7		1108.54	6.00473e+08	7.2141e+06	4.81927e+07	4.72709e+07	0	0.00328	High	3.59313	High	3.05497	High	3.21017	High	3.23657	0
	LFSYQDAQR	27	6	1	U4RLR7		1127.55	1.78533e+09	1.55346e+07	8.67199e+07	2.16017e+08	0	3.945e-05	High	3.57188	High	3.54025	High	3.56234	High	3.66926	0
	VSPELANAIR	15	3	1	U4RLR7	N7(Deamidated)	1070.58	9.35544e+06	479155	1.29695e+06	1.70812e+06	0	8.336e-05	High	3.53652	High	3.09139	High	3.20197	High	3.18315	0
	VSPELANAIR	18	3	1	U4RLR7		1069.61	1.11656e+09	4.42655e+07	1.5983e+08	3.44419e+08	0	1.387e-05	High	3.50114	High	3.61885	High	3.35255	High	3.34592	0
	FPDFIHTQK	16	6	1	U4RLR7		1132.58	2.35972e+08	5.9057e+06	3.01615e+07	7.25073e+07	0	0.002318	High	3.43982	High	3.30806	High	3.3601	High	3.25592	0
	DLYEAIER	18	6	1	U4RLR7		1008.51	2.73149e+08	2.82865e+07	7.65509e+07	2.33669e+08	0	0.002443	High	3.28529	High	3.10436	High	3.25537	High	3.39746	0
	VDANGGNHPNYAPNRFDTYVPTHDQLPLQIER	3	6	1	U4RLR7	N10(Deamidated); N14(Deamidated)	3650.72	0	0	0	0	0	1.629e-05	High	3.26417							1
	ESSQKDLYEAIER	3	6	1	U4RLR7		1567.76	4.74419e+06	0	0	0	0	0.001627	High	3.25815							1
	HPESMHQIMTLFSDR	7	6	1	U4RLR7	M5(Oxidation); M9(Oxidation)	1860.83	4.49154e+07	0	1.23251e+06	0	0	6.809e-07	High	3.24197			High	3.10856			0
	CPYHTTHR	2	4	1	U4RLR7	C1(Carbamidomethyl)	1071.48	142866	0	0	0	0	0.001241	High	2.98483							0
	RNPQTNLR	2	4	1	U4RLR7		998.549	2.5162e+06	0	0	0	0	0.002637	High	2.9326							1
	FFTNEEAAK	15	6	1	U4RLR7		1056.5	3.98558e+08	1.22913e+06	1.23756e+06	207490	0	0.002078	High	2.72807	High	2.59482	High	2.46949	High	1.77803	0
	CPFDHGSK	3	6	1	U4RLR7	C1(Carbamidomethyl)	947.404	517890	0	0	0	0	0.0006327	High	2.66595							0
	EAAHFNFR	9	6	1	U4RLR7		991.475	6.34171e+08	632575	0	0	0	0.00459	High	2.46239	High	2.5055					0
	AAVFKPGAQTEVLLR	1	6	1	U4RLR7	Q9(Deamidated)	1600.92	0	1.79458e+06	0	0	0	0.0007238			High	2.99153					0
	FYTEQGNWDLVGNNTPVFFIR	16	6	1	U4RLR7	N13(Deamidated)	2518.21	0	0	0	2.01659e+06	0	1.154e-07							High	6.46269	0
	NPQNYFAEVEQAAFAPSNIVPGIGFSPDR	21	6	1	U4RLR7	Q11(Deamidated)	3136.52	0	0	0	390308	0	0.02304							High	5.60477	0
	FYTEQGNWDLVGNNTPVFFIRDPLK	8	6	1	U4RLR7	N14(Deamidated)	2971.46	0	0	0	741517	0	7.745e-05							High	5.0506	1
	EAAHFNFR	2	6	1	U4RLR7	N6(Deamidated)	992.458	0	0	0	0	0.001	0.01905	High	2.64778							0
	NPQTNLR	3	4	1	U4RLR7		842.448	8.98118e+06	0	0	0	0.001	0.03979	High	2.29068							0
	QMAHFEK	2	6	1	U4RLR7		890.419	3.13087e+06	0	0	0	0.001	0.01763	High	1.21359							0
	LFSYQDAQR	3	6	1	U4RLR7	Q5(Deamidated)	1128.54	0	1.03172e+06	0	1.68133e+06	0.002	0.08189			High	1.83567			High	1.86716	0
B8F7C3	Acyl carrier protein OS=Haemophilus parasuis serovar 5 (strain SH0165) GN=acpP PE=3 SV=1 - [ACP_HAEPS]	40.79	4	4	4	1153	4.19467e+09	1.61326e+09	1.17199e+09	2.41476e+09	1290.11	40.79	4	353	883.497	32.89	3	241	793.464	32.89	3	236	1289.11	32.89	3	323	76	8.49221	4.03076
	Sequence	# PSMs	# Proteins	# Protein Groups	Protein Group Accessions	Modifications	MH+ [Da]	A5: Area	B5: Area	C5: Area	D5: Area	q-Value	PEP	A2	XCorr A2	B2	XCorr B2	C2	XCorr C2	D2	XCorr D2	# Missed Cleavages
	IATVQSAIDYVQNNQ	285	1	1	B8F7C3	Q12(Deamidated)	1664.82	2.55393e+08	1.06415e+08	6.91964e+07	2.60963e+08	0	5.745e-10	High	6.68538	High	6.63397	High	6.97088	High	6.14833	0
	IATVQSAIDYVQNNQ	748	1	1	B8F7C3		1663.84	3.9017e+09	3.77499e+09	2.93647e+09	4943706280	0	4.676e-12	High	6.2091	High	5.95049	High	6.36301	High	6.24763	0
	KIIVDQLGAK	23	4	1	B8F7C3		1084.68	1.81902e+09	3.77875e+07	1.04582e+07	2.86084e+07	0	0.0006752	High	3.32424	High	3.5187	High	3.13172	High	3.36652	1
	IIVDQLGAK	94	4	1	B8F7C3		956.576	6863299809	1.02699e+09	5.69041e+08	2.27198e+09	0	2.345e-05	High	3.00151	High	3.03969	High	3.20763	High	3.20674	0
	MSIEER	3	4	1	B8F7C3	M1(Oxidation)	780.356	300525	0	0	0	0.001	0.01115	High	2.49177							0
U4SVA8	Peptidase M16 inactive domain protein OS=Haemophilus parasuis SW140 GN=HPSSW140_0496 PE=3 SV=1 - [U4SVA8_HAEPR]	47.76	3	12	45	722	1.30945e+08	1.92206e+08	1.16123e+08	5.72554e+08	590.511	39.18	36	150	826.025	44.39	40	206	779.097	41.22	36	194	695.154	43.27	37	172	980	109.873	6.30322
	Sequence	# PSMs	# Proteins	# Protein Groups	Protein Group Accessions	Modifications	MH+ [Da]	A5: Area	B5: Area	C5: Area	D5: Area	q-Value	PEP	A2	XCorr A2	B2	XCorr B2	C2	XCorr C2	D2	XCorr D2	# Missed Cleavages
	TVYYLEVNNNAFDEAVAR	24	9	2	U4SVA8;U4RW17		2088.01	1.43763e+07	8.54661e+06	6.41103e+06	2.02957e+08	0	1.187e-10	High	7.38438	High	7.35971	High	7.25816	High	7.51423	0
	QIATEVETVFNNQNSQIDLGR	24	7	1	U4SVA8		2376.17	3.65204e+07	7.65713e+07	3.94883e+07	4.76626e+08	0	4.797e-13	High	6.64124	High	6.39664	High	7.13375	High	6.39454	0
	IGTTSGLQFSVQSPTASPK	21	9	2	U4SVA8;U4RW17		1905.99	4.77436e+06	1.82885e+07	1.13917e+07	2.95986e+07	0	2.745e-13	High	6.19171	High	6.33368	High	6.5951	High	6.06337	0
	IISLVFQQIEAVK	24	9	2	U4SVA8;U4RW17		1487.88	1.32519e+07	2.19545e+07	1.37572e+07	1.49913e+08	0	4.378e-12	High	6.00057	High	5.65014	High	5.71876	High	5.45995	0
	LANGMDVLLISDDK	12	3	1	U4SVA8		1503.77	5.64992e+06	1.50713e+07	1.33973e+07	3.73531e+07	0	3.863e-09	High	5.90874	High	5.5799	High	5.48459	High	5.38646	0
	LADAFAQPLLSETNAK	12	4	2	U4SVA8;U4RW17	N14(Deamidated)	1689.89	2.94189e+06	8.84597e+06	0	6.43136e+06	0	6.117e-07	High	5.85489	High	5.76091	High	5.66554	High	5.99905	0
	LADAFAQPLLSETNAK	32	4	2	U4SVA8;U4RW17		1688.89	1.93237e+08	3.97653e+08	2.20891e+08	1.01686e+09	0	1.811e-09	High	5.68027	High	5.63453	High	6.04764	High	6.09121	0
	AMIEQVSLADIQQMR	13	2	1	U4SVA8		1732.88	5.0821e+06	6.12554e+06	6.23433e+06	3.02446e+07	0	2.747e-14	High	5.42823	High	5.75759	High	6.11861	High	5.82293	0
	LANGMDVLLISDDK	12	3	1	U4SVA8	N3(Deamidated)	1504.76	1.85931e+06	4.39778e+06	3.42956e+06	8.22127e+06	0	4.138e-12	High	5.41347	High	5.36653	High	5.41748	High	5.26666	0
	ESLSQEFQHLQTEK	20	9	2	U4SVA8;U4RW17		1703.83	6.31572e+06	2.5966e+07	1.70784e+07	2.36152e+07	0	6.689e-06	High	5.20692	High	5.31831	High	4.96505	High	5.24535	0
	AEKENALLQANEVITR	10	1	1	U4SVA8		1798.98	276525	1.73225e+06	1.60093e+06	1.55912e+07	0	5.766e-10	High	4.88433	High	6.80535	High	6.14057	High	5.98028	1
	KEVNAVNAEMVR	15	9	2	U4SVA8;U4RW17		1359.7	1.20731e+07	723264	267351	0	0	6.409e-12	High	4.70341	High	4.43756	High	4.33237			1
	SLMSVGLPVGSMDDPVK	13	9	2	U4SVA8;U4RW17		1731.87	9053876	24014885	39719538	38599388	0	7.985e-09	High	4.69103	High	4.58279	High	4.32115	High	4.2573	0
	FYQQYYSANLMK	12	9	2	U4SVA8;U4RW17		1555.73	1.53705e+06	1.09784e+07	6.70197e+06	2.02912e+07	0	1.52e-06	High	4.60382	High	4.80325	High	4.81979	High	4.85096	0
	AGIQQSYFDELK	12	9	2	U4SVA8;U4RW17		1398.7	3.00711e+07	8.32811e+07	5.81196e+07	8.35116e+07	0	5.123e-06	High	4.587	High	4.73866	High	4.63584	High	4.79657	0
	SLMSVGLPVGSMDDPVK	18	9	2	U4SVA8;U4RW17	M12(Oxidation)	1747.87	3.05544e+06	8.13055e+06	5.53249e+06	8.32726e+06	0	0.0001022	High	4.56214	High	4.36328	High	4.56662	High	4.58124	0
	NGGYNNAFTASDR	62	9	2	U4SVA8;U4RW17	N1(Deamidated)	1387.59	5.22323e+07	2.6518e+07	2.2044e+07	3.44936e+07	0	8.242e-06	High	4.36886	High	4.81229	High	4.82187	High	4.34469	0
	NGGYNNAFTASDR	12	9	2	U4SVA8;U4RW17		1386.61	4.81061e+07	5.76099e+06	1.86828e+06	1.19876e+07	0	2.413e-05	High	4.33847	High	4.40705	High	3.94355	High	4.28423	0
	VLAVGNLSDNQVK	13	9	2	U4SVA8;U4RW17		1356.75	8.66405e+06	2.5003e+07	2.36922e+07	4.9699e+07	0	6.221e-09	High	4.2438	High	4.62391	High	4.61816	High	4.37406	0
	FYQQYYSANLMK	8	9	2	U4SVA8;U4RW17	M11(Oxidation)	1571.73	244563	2.00433e+06	549282	3.87246e+06	0	1.504e-07	High	4.19876	High	5.02259	High	4.98686	High	5.08159	0
	WLDFSQNPELK	12	3	1	U4SVA8		1376.68	6.94096e+06	2.7943e+07	1.67954e+07	3.91134e+07	0	1.093e-07	High	4.19804	High	4.39049	High	4.33469	High	4.21181	0
	LNAMSAEEFEK	12	3	1	U4SVA8		1268.59	9.0031e+06	8.94961e+06	7.95095e+06	1.34005e+07	0	3.587e-06	High	4.19223	High	4.54977	High	4.32813	High	3.94615	0
	LAEMTLANVR	12	9	2	U4SVA8;U4RW17		1117.61	3.18541e+06	1.95292e+07	1.14212e+07	4.88292e+07	0	4.178e-06	High	4.15824	High	4.12252	High	4.11088	High	4.08611	0
	EVNAVNAEMVR	12	9	2	U4SVA8;U4RW17		1231.61	4.88745e+07	1.82051e+07	1.14452e+07	4.43658e+07	0	5.134e-07	High	4.13064	High	3.9604	High	3.89887	High	3.85054	0
	GYDELQGLSR	12	9	2	U4SVA8;U4RW17		1137.56	627586	4.65772e+06	2.98283e+06	7.27324e+06	0	8.805e-09	High	4.07885	High	3.82333	High	4.19918	High	3.80013	0
	AFPETNSLDGFLTK	26	9	2	U4SVA8;U4RW17		1539.77	4.30241e+07	9.56851e+07	6.93575e+07	2.24172e+08	0	3.585e-07	High	3.93883	High	3.95316	High	4.10564	High	4.08817	0
	QGLSDSGVQSVANHDVSR	12	3	1	U4SVA8		1855.9	1.40836e+07	2.13228e+06	864107	3.08113e+06	0	1.092e-08	High	3.82763	High	3.61921	High	4.64986	High	4.52833	0
	YLDINQSQR	12	9	2	U4SVA8;U4RW17		1136.57	1.47364e+08	1.75267e+07	3.18508e+06	3.37927e+07	0	1.022e-07	High	3.70172	High	3.71896	High	3.77806	High	3.66611	0
	LAEMTLANVR	12	9	2	U4SVA8;U4RW17	M4(Oxidation)	1133.6	3.07981e+06	1.51132e+06	696740	2.49566e+06	0	2.765e-05	High	3.61875	High	3.87706	High	3.79798	High	3.80655	0
	KLTAPTVDMPFFR	21	9	2	U4SVA8;U4RW17		1522.81	4.33015e+06	1.66279e+07	9.72041e+06	1.81063e+07	0	1.724e-08	High	3.60201	High	4.68476	High	4.8034	High	4.3706	1
	FSSYPYFEMAK	7	9	2	U4SVA8;U4RW17	M9(Oxidation)	1385.61	1.15147e+06	1.49506e+06	0	3.86321e+06	0	0.0005938	High	3.5207	High	3.24262			High	3.48211	0
	KEVNAVNAEMVR	3	9	2	U4SVA8;U4RW17	M10(Oxidation)	1375.7	1.54222e+06	0	0	0	0	0.0002076	High	3.43051							1
	LTAPTVDMPFFR	12	9	2	U4SVA8;U4RW17		1394.71	1.28347e+07	4.16598e+07	2.44572e+07	1.20872e+08	0	0.0009955	High	3.38443	High	3.00178	High	3.19402	High	2.77271	0
	AVLYSNQPIEK	12	3	1	U4SVA8		1261.69	4.68662e+06	2.61991e+06	1.58191e+06	3.0943e+06	0	8.284e-05	High	3.33261	High	3.59676	High	3.64517	High	3.38554	0
	VESVEALQK	6	9	2	U4SVA8;U4RW17		1002.55	2.64811e+07	2.37644e+06	0	0	0	7.704e-05	High	3.26899	High	3.33549					0
	SLMSVGLPVGSMDDPVK	4	9	2	U4SVA8;U4RW17	M3(Oxidation); M12(Oxidation)	1763.85	0	0	3.82186e+06	0	0	2.367e-05	High	2.83712			High	3.5439			0
	FSSYPYFEMAK	10	9	2	U4SVA8;U4RW17		1369.61	2.70576e+06	7.14608e+06	4.14726e+06	2.42055e+07	0	0.0002429	High	2.68566	High	3.13125	High	2.88385	High	2.85136	0
	LTAPTVDMPFFR	11	9	2	U4SVA8;U4RW17	M8(Oxidation)	1410.71	2.42735e+06	1.03793e+07	3.67369e+06	1.25019e+07	0	0.0003282	High	2.53626	High	3.2194	High	2.9901	High	3.0668	0
	AIYQGIR	6	9	2	U4SVA8;U4RW17		820.468	1.24641e+07	530880	0	0	0	0.0006901	High	2.4762	High	2.03971					0
	KAGIQQSYFDELK	13	9	2	U4SVA8;U4RW17		1526.8	257387	1.69612e+06	2.19729e+06	0	0	1.615e-06	High	2.43239	High	5.40633	High	5.11653			1
	ILLVDDK	12	9	2	U4SVA8;U4RW17		815.492	1.75914e+07	1.58898e+07	6.04694e+06	6.78441e+06	0	0.001542	High	2.37451	High	2.67404	High	2.6683	High	2.71412	0
	YLEALDR	12	9	2	U4SVA8;U4RW17		879.463	1.90642e+07	4.52316e+06	2.78877e+06	7.8184e+06	0	0.005485	High	2.32088	High	2.3255	High	2.38507	High	2.40084	0
	LQDELVK	6	9	2	U4SVA8;U4RW17		844.482	7.84574e+06	500123	0	0	0	0.008108	High	2.26788	High	2.66487					0
	IISLVFQQIEAVKK	10	9	2	U4SVA8;U4RW17		1615.98	9.99665e+06	1.08474e+07	6.75043e+06	3.04798e+07	0	0.001007	High	1.7572	High	1.59864	High	1.37513	High	1.11619	1
	LANGMDVLLISDDKANK	4	3	1	U4SVA8		1816.94	1.2379e+06	1.29091e+06	790534	0	0	0.00112	High	1.74107	High	2.65183	High	2.57775			1
	SNDGFLMHDVNLATANPNHPITK	13	3	1	U4SVA8		2506.22	0	5.26029e+06	3.55118e+06	6.31749e+06	0	5.008e-14			High	6.54309	High	7.43431	High	6.989	0
	AMIEQVSLADIQQMR	5	2	1	U4SVA8	M2(Oxidation)	1748.87	0	3.14511e+06	0	6.82891e+06	0	1.495e-08			High	5.97574			High	6.09218	0
	LANGMDVLLISDDK	4	3	1	U4SVA8	M5(Oxidation)	1519.77	0	2.67228e+06	1.19565e+06	2.9033e+06	0	3.173e-09			High	5.07082	High	5.01355	High	4.77443	0
	ENALLQANEVITR	9	1	1	U4SVA8		1470.8	0	4.62291e+06	2.01135e+06	1.60166e+07	0	4.675e-07			High	4.55567	High	4.63881	High	4.96295	0
	LNAMSAEEFEK	7	3	1	U4SVA8	M4(Oxidation)	1284.59	0	808669	848487	0	0	6.621e-06			High	3.84829	High	3.44362			0
	ISLVLGITPK	5	3	1	U4SVA8		1040.68	0	2.92188e+06	1.02683e+06	7.19643e+06	0	0.000232			High	3.46059	High	3.64394	High	3.74432	0
	YFEAPYAVHK	12	9	2	U4SVA8;U4RW17		1224.61	0	2.22455e+06	1.71436e+06	0	0	8.84e-06			High	3.4568	High	3.41738			0
	ISQVAELK	3	9	2	U4SVA8;U4RW17		887.525	0	440787	0	0	0	0.0002864			High	3.14944					0
	YLDINQSQR	11	9	2	U4SVA8;U4RW17	N5(Deamidated)	1137.56	0	229421	145213	544207	0	5.069e-05			High	2.70683	High	3.15079	High	2.9132	0
	LPALNPYFATDFSLNESDK	3	9	2	U4SVA8;U4RW17		2142.04	0	0	0	1.17523e+07	0	2.3e-11							High	6.35407	0
	GLAEQDKIISLVFQQIEAVK	3	9	2	U4SVA8;U4RW17		2229.25	0	0	0	1.78158e+06	0	0.0008648							High	4.0227	1
	AGIQQSYFDELKESLSQEFQHLQTEK	2	9	2	U4SVA8;U4RW17		3083.5	0	0	0	2.63427e+06	0	0.0001796							High	3.17119	1
	WYFDDLR	2	9	2	U4SVA8;U4RW17		1014.47	0	0	0	2.42221e+06	0	0.02117							High	2.49704	0
	LADAFAQPLLSETNAKK	2	4	2	U4SVA8;U4RW17		1816.99	0	0	0	4.63115e+06	0	0.01069							High	1.82119	1
	LADAFAQPLLSETNAKK	1	4	2	U4SVA8;U4RW17	N14(Deamidated)	1817.96	912379	0	0	0	0.006	0.1779	High	2.67993							1
U4RN70	Thioredoxin OS=Haemophilus parasuis str. Nagasaki GN=HPNK_05864 PE=3 SV=1 - [U4RN70_HAEPR]	97.12	5	8	8	641	2.1249e+08	4.18718e+08	4.20519e+08	6.62193e+08	473.495	92.31	6	131	556.63	77.88	6	156	616.693	95.19	7	167	663.893	97.12	8	187	104	11.4779	5.08447
	Sequence	# PSMs	# Proteins	# Protein Groups	Protein Group Accessions	Modifications	MH+ [Da]	A5: Area	B5: Area	C5: Area	D5: Area	q-Value	PEP	A2	XCorr A2	B2	XCorr B2	C2	XCorr C2	D2	XCorr D2	# Missed Cleavages
	NGEVVAQQVGAQNLPAFLEHLS	26	4	1	U4RN70		2321.19	1.1052e+07	1.268e+07	1.58962e+07	7.51453e+07	0	8.76e-11	High	8.1856	High	8.16859	High	7.98172	High	7.68057	0
	NGEVVAQQVGAQNLPAFLEHLS	87	4	1	U4RN70	N1(Deamidated)	2322.17	738607	1.11807e+06	1.3148e+06	6.43269e+07	0	1.962e-10	High	7.18031	High	7.09251	High	7.23458	High	8.23254	0
	AIGPVLDDLAINLGNK	64	4	1	U4RN70	N12(Deamidated)	1623.9	3.57911e+06	1.38685e+07	8.04046e+06	1.07211e+07	0	1.759e-10	High	6.28076	High	6.76128	High	6.23403	High	6.07731	0
	MNVDENQQIPAEFGVR	32	5	1	U4RN70	M1(Oxidation)	1862.87	4.82273e+07	8.93478e+07	6.92254e+07	1.35129e+08	0	6.607e-13	High	6.00457	High	5.81639	High	5.80016	High	5.98521	0
	MNVDENQQIPAEFGVR	91	5	1	U4RN70	N6(Deamidated)	1847.86	5.63892e+06	1.27684e+07	8.04163e+06	1.06737e+07	0	3.126e-11	High	5.97483	High	5.98668	High	5.8486	High	6.14861	0
	MNVDENQQIPAEFGVR	32	5	1	U4RN70	M1(Oxidation); N6(Deamidated)	1863.86	983514	2.51801e+06	2.23906e+06	0	0	4.152e-14	High	5.92697	High	6.4711	High	5.77805			0
	AIGPVLDDLAINLGNK	137	4	1	U4RN70		1622.92	4.41034e+08	7.10941e+08	728188119	6.09576e+08	0	3.595e-09	High	5.84285	High	5.81722	High	5.86858	High	5.90064	0
	MNVDENQQIPAEFGVR	44	5	1	U4RN70		1846.89	1.18195e+08	4.30976e+08	3.91424e+08	8.08866e+08	0	1.347e-11	High	5.74613	High	5.67999	High	5.58653	High	5.79079	0
	VIHTTDASFEQDVLK	39	1	1	U4RN70		1702.88	3.83546e+07	114238209	1.41944e+08	2.5713e+08	0	1.412e-08	High	5.23035	High	5.42807	High	5.01053	High	5.5569	0
	SDVPVLLDFWAPWCGPCR	40	4	1	U4RN70	C14(Carbamidomethyl); C17(Carbamidomethyl)	2175.02	697129	0	2.70158e+06	1.58063e+08	0	7.394e-09	High	3.87134			High	3.8246	High	5.49071	0
	SIPFLLIFK	37	4	1	U4RN70		1077.67	7.8241e+07	1.10843e+08	9.7223e+07	5.68136e+08	0	0.02042	High	1.92957	High	1.94257	High	1.92126	High	2.55392	0
	IVKMNVDENQQIPAEFGVR	5	4	1	U4RN70		2187.12	0	2.9836e+06	3.70122e+06	0	0	0.001243			High	4.0776	High	3.67872			1
	IVKMNVDENQQIPAEFGVR	2	4	1	U4RN70	M4(Oxidation)	2203.13	0	1.00741e+06	0	2.91334e+06	0	0.00672			High	3.90537			High	3.46616	1
	VIHTTDASFEQDVLK	3	1	1	U4RN70	Q11(Deamidated)	1703.84	0	0	912021	0	0	1.429e-09					High	5.19003			0
	NGEVVAQQVGAQNLPAFLEHLS	1	4	1	U4RN70	N1(Deamidated); N13(Deamidated)	2323.17	0	0	0	0	0	1.953e-10							High	5.25185	0
	AIGPVLDDLAINLGNKAR	1	4	1	U4RN70		1850.06	0	0	0	5.43688e+07	0.004	0.1531							High	1.58095	1
A0A0E1RNV3	Soluble cytochrome b562 OS=Haemophilus parasuis 29755 GN=cybC PE=4 SV=1 - [A0A0E1RNV3_HAEPR]	70.16	5	17	17	614	8.01643e+08	4.59642e+08	3.38328e+08	1.00438e+09	711.285	70.16	15	169	688.987	63.71	10	159	803.299	63.71	11	181	449.066	63.71	12	105	124	13.8162	9.20264
	Sequence	# PSMs	# Proteins	# Protein Groups	Protein Group Accessions	Modifications	MH+ [Da]	A5: Area	B5: Area	C5: Area	D5: Area	q-Value	PEP	A2	XCorr A2	B2	XCorr B2	C2	XCorr C2	D2	XCorr D2	# Missed Cleavages
	QINLLTNAQTAEEFTQNADK	84	5	1	A0A0E1RNV3		2249.11	3.00998e+08	9.45615e+08	6.38946e+08	1.46089e+09	0	7.89e-11	High	7.43102	High	7.22074	High	7.24944	High	7.36184	0
	GYQQGMQEVIDVVAQAK	66	5	1	A0A0E1RNV3		1863.93	1.54595e+08	321792170	2.70281e+08	1.15205e+09	0	6.121e-11	High	7.22238	High	7.00589	High	7.12708	High	6.84384	0
	QINLLTNAQTAEEFTQNADK	58	5	1	A0A0E1RNV3	N7(Deamidated)	2250.1	3.02739e+06	4.46375e+06	3.49099e+06	5.56695e+06	0	2.104e-11	High	6.73547	High	6.64278	High	7.14247	High	6.34173	0
	GYQQGMQEVIDVVAQAK	4	5	1	A0A0E1RNV3	Q7(Deamidated)	1864.92	420956	0	0	0	0	3.852e-07	High	6.51453							0
	GYQQGMQEVIDVVAQAK	41	5	1	A0A0E1RNV3	M6(Oxidation)	1879.93	3.40931e+07	1.48514e+08	5.57639e+07	1.31383e+08	0	3.594e-09	High	6.31122	High	6.23762	High	6.3199	High	6.20471	0
	KAQATMPNSLDGDQEK	24	5	1	A0A0E1RNV3		1732.82	1.24609e+08	3.53539e+06	3.44544e+06	176828	0	2.022e-09	High	5.95837	High	5.86275	High	5.10073	High	5.0418	1
	FKGYQQGMQEVIDVVAQAK	22	5	1	A0A0E1RNV3	M8(Oxidation)	2155.09	9.14378e+06	1.71844e+07	5.76018e+06	2.51388e+07	0	1.736e-10	High	5.91107	High	4.87433	High	5.83107	High	5.19843	1
	RQINLLTNAQTAEEFTQNADK	15	4	1	A0A0E1RNV3		2405.21	1.27736e+07	3.53559e+07	2.39556e+07	3.49012e+07	0	5.158e-11	High	5.8097	High	6.76982	High	6.94177	High	5.91715	1
	KAQATMPNSLDGDQEK	6	5	1	A0A0E1RNV3	M6(Oxidation)	1748.81	4.60691e+07	0	0	0	0	1.065e-08	High	5.79491							1
	FKGYQQGMQEVIDVVAQAK	67	5	1	A0A0E1RNV3		2139.11	2.2025e+07	7.32961e+06	8.5342e+06	4.00217e+08	0	5.009e-08	High	5.79477	High	5.62766	High	5.90897	High	6.82076	1
	KAQATMPNSLDGDQEKFK	1	5	1	A0A0E1RNV3		2007.98	2.36876e+06	0	0	0	0	1.331e-08	High	5.32617							2
	AQATMPNSLDGDQEK	9	5	1	A0A0E1RNV3	M5(Oxidation)	1620.72	1.39202e+08	5.03678e+06	0	0	0	2.961e-06	High	4.69781	High	4.54032					0
	AQATMPNSLDGDQEK	2	5	1	A0A0E1RNV3	M5(Oxidation); N7(Deamidated)	1621.7	3.35912e+06	0	0	0	0	2.855e-08	High	4.61398							0
	AQATMPNSLDGDQEK	12	5	1	A0A0E1RNV3	N7(Deamidated)	1605.72	8.45307e+06	803553	872961	0	0	0.0004518	High	4.56093	High	4.37299	High	4.00724			0
	AQATMPNSLDGDQEK	40	5	1	A0A0E1RNV3		1604.72	4.91825e+08	1.11517e+08	1.05758e+08	1.31181e+08	0	1.366e-05	High	4.42338	High	4.38353	High	4.27374	High	4.18674	0
	NLASQGNLTEAK	38	5	1	A0A0E1RNV3		1245.65	1.61211e+09	1.11491e+08	2.51361e+07	2.00772e+06	0	1.751e-05	High	4.02277	High	4.7736	High	4.23063	High	4.33898	0
	QINLLTNAQTAEEFTQNADKFIEVSK	15	5	1	A0A0E1RNV3	Q16(Deamidated)	2953.48	0	340222	0	5.6659e+06	0	0.0004847	High	3.85719	High	3.17871			High	4.81275	1
	NLASQGNLTEAK	17	5	1	A0A0E1RNV3	N7(Deamidated)	1246.63	2.17801e+06	2.53435e+06	175993	1.2064e+06	0	1.473e-08	High	3.72453	High	4.43599	High	4.7435	High	4.25253	0
	QINLLTNAQTAEEFTQNADKFIEVSK	38	5	1	A0A0E1RNV3		2952.49	3.02853e+07	2.81075e+07	2.87323e+07	1.89491e+08	0	7.276e-05	High	3.66727	High	3.4818	High	4.11675	High	4.31601	1
	QINLLTNAQTAEEFTQNADKFIEVSKK	11	5	1	A0A0E1RNV3		3080.59	4.17642e+06	2.86665e+06	2.93695e+06	64309994	0	1.122e-06	High	3.3917	High	1.72693	High	2.86995	High	2.55036	2
	GYQQGMQEVIDVVAQAK	14	5	1	A0A0E1RNV3	M6(Oxidation); Q7(Deamidated)	1880.91	368293	669577	948625	2.32368e+06	0	0.003932	High	2.86665	High	2.34962	High	3.1182	High	3.01926	0
	NLASQGNLTEAKTVIAR	10	5	1	A0A0E1RNV3		1785.99	2.27391e+06	4.93663e+06	5.45168e+06	8.04866e+06	0	0.0006745	High	2.07507	High	1.66318	High	1.70029	High	1.88005	1
	AQATMPNSLDGDQEKFK	5	5	1	A0A0E1RNV3		1879.89	1.19968e+07	0	1.70855e+06	0	0	0.005039	High	2.0652			High	1.76146			1
	RQINLLTNAQTAEEFTQNADKFIEVSK	5	4	1	A0A0E1RNV3		3108.61	0	0	0	1.15707e+07	0	1.394e-06							High	8.10986	2
	GYQQGMQEVIDVVAQAKNLASQGNLTEAK	3	5	1	A0A0E1RNV3		3090.55	0	0	0	6.98066e+06	0	3.493e-06							High	5.06692	1
	LYHSTYK	2	2	1	A0A0E1RNV3		911.462	526314	0	0	0	0.001	0.018	High	2.01932							0
	FIEVSKK	2	5	1	A0A0E1RNV3		850.503	732929	0	0	0	0.001	0.01948	High	1.96055							1
	AQATMPNSLDGDQEKFK	1	5	1	A0A0E1RNV3	M5(Oxidation)	1895.88	3.43649e+06	0	0	0	0.002	0.05126	High	2.87838							1
	KLYHSTYK	2	2	1	A0A0E1RNV3		1039.56	299882	0	0	0	0.002	0.0433	High	2.15231							1
U4RW17	Peptidase M16 inactive domain protein OS=Haemophilus parasuis MN-H GN=HPSMNH_0732 PE=3 SV=1 - [U4RW17_HAEPR]	33.27	2	1	34	569	1.30945e+08	1.92206e+08	1.16123e+08	4.81331e+08	467.372	28.06	28	123	603.998	29.9	29	160	584.012	26.73	25	153	497.752	29.08	27	133	980	109.938	6.23975
	Sequence	# PSMs	# Proteins	# Protein Groups	Protein Group Accessions	Modifications	MH+ [Da]	A5: Area	B5: Area	C5: Area	D5: Area	q-Value	PEP	A2	XCorr A2	B2	XCorr B2	C2	XCorr C2	D2	XCorr D2	# Missed Cleavages
	TVYYLEVNNNAFDEAVAR	24	9	2	U4SVA8;U4RW17		2088.01	1.43763e+07	8.54661e+06	6.41103e+06	2.02957e+08	0	1.187e-10	High	7.38438	High	7.35971	High	7.25816	High	7.51423	0
	IGTTSGLQFSVQSPTASPK	21	9	2	U4SVA8;U4RW17		1905.99	4.77436e+06	1.82885e+07	1.13917e+07	2.95986e+07	0	2.745e-13	High	6.19171	High	6.33368	High	6.5951	High	6.06337	0
	IISLVFQQIEAVK	24	9	2	U4SVA8;U4RW17		1487.88	1.32519e+07	2.19545e+07	1.37572e+07	1.49913e+08	0	4.378e-12	High	6.00057	High	5.65014	High	5.71876	High	5.45995	0
	LADAFAQPLLSETNAK	12	4	2	U4SVA8;U4RW17	N14(Deamidated)	1689.89	2.94189e+06	8.84597e+06	0	6.43136e+06	0	6.117e-07	High	5.85489	High	5.76091	High	5.66554	High	5.99905	0
	LADAFAQPLLSETNAK	32	4	2	U4SVA8;U4RW17		1688.89	1.93237e+08	3.97653e+08	2.20891e+08	1.01686e+09	0	1.811e-09	High	5.68027	High	5.63453	High	6.04764	High	6.09121	0
	ESLSQEFQHLQTEK	20	9	2	U4SVA8;U4RW17		1703.83	6.31572e+06	2.5966e+07	1.70784e+07	2.36152e+07	0	6.689e-06	High	5.20692	High	5.31831	High	4.96505	High	5.24535	0
	KEVNAVNAEMVR	15	9	2	U4SVA8;U4RW17		1359.7	1.20731e+07	723264	267351	0	0	6.409e-12	High	4.70341	High	4.43756	High	4.33237			1
	SLMSVGLPVGSMDDPVK	13	9	2	U4SVA8;U4RW17		1731.87	9053876	24014885	39719538	38599388	0	7.985e-09	High	4.69103	High	4.58279	High	4.32115	High	4.2573	0
	FYQQYYSANLMK	12	9	2	U4SVA8;U4RW17		1555.73	1.53705e+06	1.09784e+07	6.70197e+06	2.02912e+07	0	1.52e-06	High	4.60382	High	4.80325	High	4.81979	High	4.85096	0
	AGIQQSYFDELK	12	9	2	U4SVA8;U4RW17		1398.7	3.00711e+07	8.32811e+07	5.81196e+07	8.35116e+07	0	5.123e-06	High	4.587	High	4.73866	High	4.63584	High	4.79657	0
	SLMSVGLPVGSMDDPVK	18	9	2	U4SVA8;U4RW17	M12(Oxidation)	1747.87	3.05544e+06	8.13055e+06	5.53249e+06	8.32726e+06	0	0.0001022	High	4.56214	High	4.36328	High	4.56662	High	4.58124	0
	NGGYNNAFTASDR	62	9	2	U4SVA8;U4RW17	N1(Deamidated)	1387.59	5.22323e+07	2.6518e+07	2.2044e+07	3.44936e+07	0	8.242e-06	High	4.36886	High	4.81229	High	4.82187	High	4.34469	0
	NGGYNNAFTASDR	12	9	2	U4SVA8;U4RW17		1386.61	4.81061e+07	5.76099e+06	1.86828e+06	1.19876e+07	0	2.413e-05	High	4.33847	High	4.40705	High	3.94355	High	4.28423	0
	VLAVGNLSDNQVK	13	9	2	U4SVA8;U4RW17		1356.75	8.66405e+06	2.5003e+07	2.36922e+07	4.9699e+07	0	6.221e-09	High	4.2438	High	4.62391	High	4.61816	High	4.37406	0
	FYQQYYSANLMK	8	9	2	U4SVA8;U4RW17	M11(Oxidation)	1571.73	244563	2.00433e+06	549282	3.87246e+06	0	1.504e-07	High	4.19876	High	5.02259	High	4.98686	High	5.08159	0
	WLNFSQNPELK	12	6	1	U4RW17	N3(Deamidated)	1376.68	6.94096e+06	2.7943e+07	1.67954e+07	3.91134e+07	0	1.092e-07	High	4.19804	High	4.39049	High	4.33469	High	4.21181	0
	LAEMTLANVR	12	9	2	U4SVA8;U4RW17		1117.61	3.18541e+06	1.95292e+07	1.14212e+07	4.88292e+07	0	4.178e-06	High	4.15824	High	4.12252	High	4.11088	High	4.08611	0
	EVNAVNAEMVR	12	9	2	U4SVA8;U4RW17		1231.61	4.88745e+07	1.82051e+07	1.14452e+07	4.43658e+07	0	5.134e-07	High	4.13064	High	3.9604	High	3.89887	High	3.85054	0
	GYDELQGLSR	12	9	2	U4SVA8;U4RW17		1137.56	627586	4.65772e+06	2.98283e+06	7.27324e+06	0	8.805e-09	High	4.07885	High	3.82333	High	4.19918	High	3.80013	0
	AFPETNSLDGFLTK	26	9	2	U4SVA8;U4RW17		1539.77	4.30241e+07	9.56851e+07	6.93575e+07	2.24172e+08	0	3.585e-07	High	3.93883	High	3.95316	High	4.10564	High	4.08817	0
	YLDINQSQR	12	9	2	U4SVA8;U4RW17		1136.57	1.47364e+08	1.75267e+07	3.18508e+06	3.37927e+07	0	1.022e-07	High	3.70172	High	3.71896	High	3.77806	High	3.66611	0
	LAEMTLANVR	12	9	2	U4SVA8;U4RW17	M4(Oxidation)	1133.6	3.07981e+06	1.51132e+06	696740	2.49566e+06	0	2.765e-05	High	3.61875	High	3.87706	High	3.79798	High	3.80655	0
	KLTAPTVDMPFFR	21	9	2	U4SVA8;U4RW17		1522.81	4.33015e+06	1.66279e+07	9.72041e+06	1.81063e+07	0	1.724e-08	High	3.60201	High	4.68476	High	4.8034	High	4.3706	1
	FSSYPYFEMAK	7	9	2	U4SVA8;U4RW17	M9(Oxidation)	1385.61	1.15147e+06	1.49506e+06	0	3.86321e+06	0	0.0005938	High	3.5207	High	3.24262			High	3.48211	0
	KEVNAVNAEMVR	3	9	2	U4SVA8;U4RW17	M10(Oxidation)	1375.7	1.54222e+06	0	0	0	0	0.0002076	High	3.43051							1
	LTAPTVDMPFFR	12	9	2	U4SVA8;U4RW17		1394.71	1.28347e+07	4.16598e+07	2.44572e+07	1.20872e+08	0	0.0009955	High	3.38443	High	3.00178	High	3.19402	High	2.77271	0
	VESVEALQK	6	9	2	U4SVA8;U4RW17		1002.55	2.64811e+07	2.37644e+06	0	0	0	7.704e-05	High	3.26899	High	3.33549					0
	SLMSVGLPVGSMDDPVK	4	9	2	U4SVA8;U4RW17	M3(Oxidation); M12(Oxidation)	1763.85	0	0	3.82186e+06	0	0	2.367e-05	High	2.83712			High	3.5439			0
	FSSYPYFEMAK	10	9	2	U4SVA8;U4RW17		1369.61	2.70576e+06	7.14608e+06	4.14726e+06	2.42055e+07	0	0.0002429	High	2.68566	High	3.13125	High	2.88385	High	2.85136	0
	LTAPTVDMPFFR	11	9	2	U4SVA8;U4RW17	M8(Oxidation)	1410.71	2.42735e+06	1.03793e+07	3.67369e+06	1.25019e+07	0	0.0003282	High	2.53626	High	3.2194	High	2.9901	High	3.0668	0
	AIYQGIR	6	9	2	U4SVA8;U4RW17		820.468	1.24641e+07	530880	0	0	0	0.0006901	High	2.4762	High	2.03971					0
	KAGIQQSYFDELK	13	9	2	U4SVA8;U4RW17		1526.8	257387	1.69612e+06	2.19729e+06	0	0	1.615e-06	High	2.43239	High	5.40633	High	5.11653			1
	ILLVDDK	12	9	2	U4SVA8;U4RW17		815.492	1.75914e+07	1.58898e+07	6.04694e+06	6.78441e+06	0	0.001542	High	2.37451	High	2.67404	High	2.6683	High	2.71412	0
	YLEALDR	12	9	2	U4SVA8;U4RW17		879.463	1.90642e+07	4.52316e+06	2.78877e+06	7.8184e+06	0	0.005485	High	2.32088	High	2.3255	High	2.38507	High	2.40084	0
	LQDELVK	6	9	2	U4SVA8;U4RW17		844.482	7.84574e+06	500123	0	0	0	0.008108	High	2.26788	High	2.66487					0
	IISLVFQQIEAVKK	10	9	2	U4SVA8;U4RW17		1615.98	9.99665e+06	1.08474e+07	6.75043e+06	3.04798e+07	0	0.001007	High	1.7572	High	1.59864	High	1.37513	High	1.11619	1
	YFEAPYAVHK	12	9	2	U4SVA8;U4RW17		1224.61	0	2.22455e+06	1.71436e+06	0	0	8.84e-06			High	3.4568	High	3.41738			0
	ISQVAELK	3	9	2	U4SVA8;U4RW17		887.525	0	440787	0	0	0	0.0002864			High	3.14944					0
	YLDINQSQR	11	9	2	U4SVA8;U4RW17	N5(Deamidated)	1137.56	0	229421	145213	544207	0	5.069e-05			High	2.70683	High	3.15079	High	2.9132	0
	LPALNPYFATDFSLNESDK	3	9	2	U4SVA8;U4RW17		2142.04	0	0	0	1.17523e+07	0	2.3e-11							High	6.35407	0
	GLAEQDKIISLVFQQIEAVK	3	9	2	U4SVA8;U4RW17		2229.25	0	0	0	1.78158e+06	0	0.0008648							High	4.0227	1
	AGIQQSYFDELKESLSQEFQHLQTEK	2	9	2	U4SVA8;U4RW17		3083.5	0	0	0	2.63427e+06	0	0.0001796							High	3.17119	1
	WYFDDLR	2	9	2	U4SVA8;U4RW17		1014.47	0	0	0	2.42221e+06	0	0.02117							High	2.49704	0
	LADAFAQPLLSETNAKK	2	4	2	U4SVA8;U4RW17		1816.99	0	0	0	4.63115e+06	0	0.01069							High	1.82119	1
	WLNFSQNPELK	1	6	1	U4RW17		1375.7	0	0	0	0	0.003	0.1398							High	2.76048	0
	LADAFAQPLLSETNAKK	1	4	2	U4SVA8;U4RW17	N14(Deamidated)	1817.96	912379	0	0	0	0.006	0.1779	High	2.67993							1
U4S275	Maltose ABC transporter periplasmic protein OS=Haemophilus parasuis str. Nagasaki GN=malE PE=4 SV=1 - [U4S275_HAEPR]	70.81	7	23	23	489	1.05906e+08	8.51819e+07	9.86968e+07	1.52898e+08	574.686	61.93	19	136	478.98	57.36	16	113	627.22	57.36	16	153	376.493	61.42	17	87	394	42.399	5.8208
	Sequence	# PSMs	# Proteins	# Protein Groups	Protein Group Accessions	Modifications	MH+ [Da]	A5: Area	B5: Area	C5: Area	D5: Area	q-Value	PEP	A2	XCorr A2	B2	XCorr B2	C2	XCorr C2	D2	XCorr D2	# Missed Cleavages
	VINADTDYSVAEASFNK	12	6	1	U4S275		1843.87	2.66391e+06	4.35005e+06	4.64535e+06	6.18478e+06	0	7.323e-11	High	7.14142	High	6.66962	High	7.01793	High	6.92742	0
	EFLENHLLTDAGLETVNK	27	7	1	U4S275		2043.05	4.61259e+07	1.05082e+08	1.3453e+08	2.07861e+08	0	5.576e-11	High	6.83053	High	7.27275	High	6.89995	High	7.55634	0
	GETAMTINGPWSWANIEK	12	4	1	U4S275		2004.95	1.95185e+06	2.81724e+06	2.98022e+06	1.79588e+07	0	1.111e-06	High	6.09626	High	5.56867	High	5.83551	High	5.79762	0
	IAATMANAENGEIMPNIPQMSR	35	6	1	U4S275	M5(Oxidation); M14(Oxidation)	2391.12	7.89834e+06	9.47421e+06	8.26949e+06	9.78538e+06	0	5.945e-15	High	5.90222	High	5.49498	High	5.89049	High	5.28095	0
	IAATMANAENGEIMPNIPQMSR	61	6	1	U4S275	M20(Oxidation)	2375.11	1.62465e+07	2.25244e+07	2.15575e+07	2.49962e+07	0	1.022e-13	High	5.64856	High	5.92558	High	5.26767	High	5.40486	0
	IAATMANAENGEIMPNIPQMSR	12	6	1	U4S275	N10(Deamidated); M14(Oxidation); M20(Oxidation)	2392.09	6.07331e+06	0	3.75536e+06	0	0	4.69e-10	High	5.63142			High	5.63862			0
	IAATMANAENGEIMPNIPQMSR	37	6	1	U4S275	M5(Oxidation); N10(Deamidated)	2376.09	1.21957e+07	4.67071e+06	8.91053e+06	1.94862e+06	0	9.948e-09	High	5.40546	High	5.50243	High	5.66316	High	5.572	0
	AGKPFVGVLSAAVNASSPNQDLAK	18	6	1	U4S275		2341.25	3.67954e+07	6.69723e+07	8.14623e+07	6.60215e+07	0	1.727e-15	High	5.3955	High	5.86095	High	7.91527	High	5.04545	0
	SGINYGVAVLPTLNGK	12	6	1	U4S275		1602.89	3.22518e+06	6.35017e+06	7.56078e+06	4.11203e+06	0	5.736e-08	High	5.33012	High	5.54249	High	5.25893	High	5.3722	0
	IAATMANAENGEIMPNIPQMSR	53	6	1	U4S275	N10(Deamidated)	2360.11	2.62621e+07	2.53192e+07	4.11027e+07	2.19215e+07	0	6.116e-08	High	5.27342	High	5.76205	High	5.4749	High	5.37564	0
	IAATMANAENGEIMPNIPQMSR	23	6	1	U4S275		2359.12	7.35074e+07	8.34918e+07	8.00981e+07	1.54736e+08	0	1.5e-14	High	5.22111	High	5.28728	High	5.41555	High	5.07242	0
	SGINYGVAVLPTLNGK	14	6	1	U4S275	N14(Deamidated)	1603.87	7.05953e+06	1.01668e+07	2.68409e+07	0	0	3.414e-10	High	5.17041	High	5.45418	High	6.04526			0
	FGGYAQSGLLAEVHPSAEFK	18	6	1	U4S275		2108.04	1.30873e+07	2.8746e+07	1.82188e+07	7.60913e+07	0	5.788e-16	High	4.74882	High	7.10244	High	6.27007	High	6.8058	0
	IAATMANAENGEIMPNIPQMSR	5	6	1	U4S275	M5(Oxidation); M14(Oxidation); M20(Oxidation)	2407.12	1.50379e+06	1.40438e+06	1.45765e+06	0	0	4.219e-05	High	4.27574	High	5.0683	High	4.88859			0
	AAIDSAINGR	24	6	1	U4S275	N8(Deamidated)	988.514	8.22768e+07	1.73362e+06	473124	1.25671e+06	0	2.181e-07	High	3.99525	High	4.08113	High	3.80687	High	4.06321	0
	AAIDSAINGR	8	6	1	U4S275		987.522	1.29918e+08	5.60954e+06	119754	0	0	5.061e-06	High	3.97744	High	3.84887	High	3.21144			0
	DIGVNNEAAQK	3	6	1	U4S275		1158.57	1.25338e+07	0	0	0	0	5.461e-05	High	3.88213							0
	GLQFVVDLVK	11	6	1	U4S275		1117.67	1.17308e+07	1.90757e+07	9.23389e+06	9.60968e+07	0	0.0002999	High	3.88018	High	3.83425	High	3.76065	High	3.92604	0
	LSDIGWEATK	10	6	1	U4S275		1119.57	2.20013e+06	1.5901e+06	1.72355e+06	3.24475e+06	0	1.069e-06	High	3.57475	High	3.61796	High	3.87511	High	3.45881	0
	QIAYPIAVESLSLIYNK	17	6	1	U4S275		1922.07	1.05725e+06	1.20414e+06	853220	3.63734e+07	0	1.502e-09	High	3.45206	High	4.26094	High	4.80506	High	5.21919	0
	GYNGLAEVGK	11	6	1	U4S275		1007.52	7.43919e+06	565276	387847	864936	0	0.0008691	High	3.2404	High	3.28702	High	3.0349	High	3.15862	0
	AALDEAQAK	3	7	1	U4S275		916.473	5.29389e+06	0	0	0	0	4.795e-05	High	3.20923							0
	DTPLGAVALK	12	7	1	U4S275		984.581	4.52904e+07	6.27425e+07	6.18628e+07	3.57816e+07	0	0.007808	High	2.49697	High	2.65468	High	2.6208	High	2.61865	0
	TWEEVEK	3	6	1	U4S275		920.437	6.63113e+06	0	0	0	0	0.005016	High	2.48508							0
	FEAETGVK	3	6	1	U4S275		880.441	1.46772e+07	0	0	0	0	0.001272	High	2.04733							0
	FWYSEK	12	7	1	U4S275		859.406	1.14291e+08	1.17938e+07	2.78964e+07	8.98605e+06	0	0.001615	High	1.98854	High	2.07088	High	2.0508	High	1.9864	0
	EFLENHLLTDAGLETVNK	4	7	1	U4S275	N5(Deamidated)	2044.02	0	1.85355e+06	1.75975e+06	0	0	3.14e-08			High	3.73814	High	4.75206			0
	TWEEVEKLDK	8	6	1	U4S275		1276.65	0	1.40957e+06	1.21096e+06	1.54601e+06	0	0.002415			High	3.12105	High	3.21215	High	3.07404	1
	DLVPNPPK	4	6	1	U4S275		879.501	0	1.79874e+06	1.59164e+06	0	0	8.637e-05			High	1.3113	High	1.92528			0
	GETAMTINGPWSWANIEK	6	4	1	U4S275	N8(Deamidated)	2005.93	0	0	797739	0	0	3.06e-08					High	5.21404			0
	IAATMANAENGEIMPNIPQMSR	3	6	1	U4S275	N10(Deamidated); N16(Deamidated); M20(Oxidation)	2377.1	0	0	0	0	0	5.166e-07					High	4.8446			0
	AGKPFVGVLSAAVNASSPNQDLAK	1	6	1	U4S275	N14(Deamidated)	2342.24	0	0	2.73059e+06	0	0	2.922e-05					High	4.30225			0
	EFLENHLLTDAGLETVNKDTPLGAVALK	4	7	1	U4S275		3008.61	0	0	0	5.35629e+06	0	3.366e-08							High	6.83489	1
	LEELFPQVAATGDGPDIVIFAHDR	2	6	1	U4S275		2610.33	0	0	0	1.0601e+06	0	0.0008261							High	2.80397	0
	KFEAETGVK	1	6	1	U4S275		1008.54	590455	0	0	0	0.006	0.21	High	2.35716							1
U4S0K9	Superoxide dismutase [Cu-Zn] OS=Haemophilus parasuis str. Nagasaki GN=HPNK_11182 PE=3 SV=1 - [U4S0K9_HAEPR]	62.78	2	5	8	483	8.22302e+08	1.22808e+08	1.26755e+08	4.95572e+08	208.552	62.78	7	81	204.3	57.22	5	73	484.023	58.89	6	212	342.977	57.22	6	117	180	18.9918	7.35693
	Sequence	# PSMs	# Proteins	# Protein Groups	Protein Group Accessions	Modifications	MH+ [Da]	A5: Area	B5: Area	C5: Area	D5: Area	q-Value	PEP	A2	XCorr A2	B2	XCorr B2	C2	XCorr C2	D2	XCorr D2	# Missed Cleavages
	SLMIHAGGDNHSDHPAPLGGGGAR	5	3	2	U4S0K9;U4RSR3	N10(Deamidated)	2325.08	9.30995e+06	0	307000	0	0	1.123e-07	High	6.3245			High	2.3401			0
	DVGTVTITESPYGLVFTPNLK	48	2	1	U4S0K9		2251.19	2.07033e+07	1.20425e+07	1.04091e+07	1.14519e+09	0	2.564e-10	High	6.25976	High	5.40757	High	5.72028	High	6.58693	0
	SLMIHAGGDNHSDHPAPLGGGGAR	49	3	2	U4S0K9;U4RSR3		2324.1	1.01141e+09	2.12713e+07	6.57355e+06	3.30136e+06	0	2.832e-13	High	5.43443	High	6.50155	High	6.72653	High	5.30826	0
	HGYPWSDEAHLGDLPALAVDHEGNATNPVLAPR	124	1	1	U4S0K9		3519.73	0	0	193519	7.2653e+07	0	2.176e-14	High	5.02326			High	5.73897	High	7.78413	0
	SLMIHAGGDNHSDHPAPLGGGGAR	29	3	2	U4S0K9;U4RSR3	M3(Oxidation)	2340.09	1.20516e+08	2.0402e+06	902019	298379	0	6.871e-10	High	4.57602	High	4.48347	High	4.46294	High	2.9626	0
	VQQLDLQNGNK	18	2	1	U4S0K9		1256.67	1.23849e+09	4.85382e+07	9.43951e+06	1.47007e+06	0	8.916e-07	High	4.46383	High	4.53942	High	4.35536	High	3.74811	0
	LVAGLGAGGHWDPK	43	5	2	U4S0K9;U4RSR3		1377.74	2.17e+08	2.98616e+08	3.46037e+08	2.6887e+08	0	1.529e-08	High	4.31235	High	4.43193	High	5.00285	High	4.4194	0
	VQQLDLQNGNK	80	2	1	U4S0K9	N8(Deamidated)	1257.65	8.28807e+08	4.72519e+07	2.38194e+07	6.48242e+07	0	1.476e-08	High	4.13636	High	4.40685	High	4.16307	High	4.33469	0
	LVAGLGAGGHWDPKETK	5	2	1	U4S0K9		1735.92	4.07836e+06	0	712703	0	0	0.0005502	High	2.654			High	2.58546			1
	VQQLDLQNGNK	15	2	1	U4S0K9	Q2(Deamidated); N10(Deamidated)	1258.63	0	369397	1.0539e+06	0	0	3.518e-06			High	3.49065	High	4.64409			0
	HGYPWSDEAHLGDLPALAVDHEGNATNPVLAPR	7	1	1	U4S0K9	N24(Deamidated)	3520.7	0	0	0	29414890	0	1.147e-07			High	2.25982	High	4.77271	High	2.97866	0
	HGYPWSDEAHLGDLPALAVDHEGNATNPVLAPR	1	1	1	U4S0K9	N24(Deamidated); N27(Deamidated)	3521.7	0	0	0	0	0	0.004029					High	3.22476			0
	VQQLDLQNGNKDVGTVTITESPYGLVFTPNLK	49	2	1	U4S0K9	Q7(Deamidated)	3489.81	0	0	0	1.62735e+07	0	5.485e-06							High	7.35643	1
	DVGTVTITESPYGLVFTPNLK	3	2	1	U4S0K9	N19(Deamidated)	2252.17	0	0	0	3.94303e+06	0	3.853e-10							High	7.00868	0
	VQQLDLQNGNKDVGTVTITESPYGLVFTPNLK	4	2	1	U4S0K9		3488.86	0	0	0	4.64353e+06	0	1.352e-07							High	6.04734	1
	MACGVIN	3	3	2	U4S0K9;U4RSR3	M1(Oxidation); C3(Carbamidomethyl)	780.338	3.45897e+06	0	0	0	0.002	0.04396	High	1.74074							0
A0A0E1RPP7	Amino acid ABC transporter substrate-binding protein OS=Haemophilus parasuis 29755 GN=SVR5_02028 PE=3 SV=1 - [A0A0E1RPP7_HAEPR]	77.31	5	24	24	450	1.09848e+08	1.54175e+08	1.38439e+08	4.81556e+08	304.009	58.85	15	73	397.65	58.46	15	98	565.663	68.46	20	143	601.612	70	18	136	260	28.0998	8.5874
	Sequence	# PSMs	# Proteins	# Protein Groups	Protein Group Accessions	Modifications	MH+ [Da]	A5: Area	B5: Area	C5: Area	D5: Area	q-Value	PEP	A2	XCorr A2	B2	XCorr B2	C2	XCorr C2	D2	XCorr D2	# Missed Cleavages
	FDIVANQVGLTTPER	44	5	1	A0A0E1RPP7		1659.87	1.52855e+08	2.36838e+08	2.23587e+08	8.82401e+08	0	1.441e-08	High	6.17558	High	5.98167	High	6.06545	High	6.09647	0
	AAQTLSSNYGELAQK	49	5	1	A0A0E1RPP7		1580.79	4.97268e+07	4.85924e+07	6.12372e+07	5.54505e+07	0	1.543e-07	High	6.0737	High	6.05273	High	5.75279	High	5.9688	0
	GTITVGTEGTYAPFTYHDASGK	22	5	1	A0A0E1RPP7		2273.08	8.98059e+06	4.87947e+07	9.98992e+06	1.4957e+08	0	1.582e-07	High	5.88337	High	6.32746	High	5.61781	High	5.8294	0
	FDIVANQVGLTTPER	38	5	1	A0A0E1RPP7	Q7(Deamidated)	1660.85	2.68051e+06	5.77518e+06	4.92166e+06	1.099e+07	0	4.024e-09	High	5.66489	High	6.09597	High	6.32193	High	5.62005	0
	ADVTFNDSLALLDYLK	28	5	1	A0A0E1RPP7		1797.93	504075	702749	1.21122e+06	1.0178e+08	0	3.157e-11	High	5.55037	High	5.49649	High	5.80874	High	6.4314	0
	SAEYSWSGAMLLAR	33	5	1	A0A0E1RPP7		1541.75	5.30384e+06	9.69198e+06	1.70543e+07	67526947	0	1.374e-10	High	5.30862	High	5.11114	High	5.48651	High	5.42742	0
	SAEYSWSGAMLLAR	15	5	1	A0A0E1RPP7	M10(Oxidation)	1557.74	1.13768e+07	1.90234e+07	1.26337e+07	4.00763e+07	0	5.232e-10	High	5.188	High	5.06798	High	5.24487	High	4.99499	0
	NPNSGLKPVWQSADK	24	3	1	A0A0E1RPP7		1640.85	1.92824e+07	2.7393e+06	5.87279e+06	3.32601e+06	0	9.88e-07	High	4.97568	High	4.808	High	5.00829	High	5.0239	0
	ETQWDAMLAGLK	23	5	1	A0A0E1RPP7		1362.68	5.23319e+07	8.6516e+07	9.08572e+07	3.35297e+08	0	1.669e-09	High	4.47223	High	4.51849	High	4.60118	High	5.26598	0
	VGAGFIVNK	12	5	1	A0A0E1RPP7		904.531	5.4547e+07	1.04849e+07	2.88981e+07	1.86759e+07	0	1.764e-05	High	4.0088	High	4.02137	High	4.02358	High	4.00296	0
	ISQAVEELKK	6	5	1	A0A0E1RPP7		1144.66	1.69785e+07	153940	0	0	0	0.001442	High	3.96056	High	2.44086					1
	ETQWDAMLAGLK	12	5	1	A0A0E1RPP7	M7(Oxidation)	1378.67	4.82552e+06	1.12885e+07	9.95882e+06	1.9601e+07	0	8.241e-07	High	3.79524	High	3.80773	High	3.96497	High	3.94873	0
	ISQAVEELK	12	5	1	A0A0E1RPP7		1016.56	8.22312e+06	1.39283e+06	609228	1.24574e+06	0	0.0003573	High	3.7788	High	3.50515	High	3.5135	High	3.54498	0
	LTGYDVEVTR	27	5	1	A0A0E1RPP7		1152.6	1.22142e+08	1.39172e+08	1.00874e+08	2.2697e+08	0	2.592e-07	High	3.7375	High	3.68962	High	3.88785	High	3.71903	0
	KNPNSGLKPVWQSADK	9	3	1	A0A0E1RPP7		1768.93	9.29328e+06	381899	236111	0	0	4.072e-07	High	3.72462	High	3.18406	High	2.73689			1
	LGEQFFGK	12	5	1	A0A0E1RPP7		925.484	9.09701e+06	4.71451e+07	5.16803e+07	1.41828e+08	0	0.0007285	High	3.49309	High	3.51891	High	3.55239	High	3.55214	0
	RLGEQFFGK	10	2	1	A0A0E1RPP7		1081.59	7.40327e+06	2.02269e+06	3.40468e+06	3.34263e+06	0	0.0003	High	2.83489	High	3.29558	High	3.26994	High	2.86367	1
	LGEQFFGKDISVK	3	5	1	A0A0E1RPP7		1467.78	533568	0	2.08423e+06	0	0	5.843e-05	High	1.62522			High	2.10769			1
	VDFKETQWDAMLAGLK	8	5	1	A0A0E1RPP7		1851.94	0	1.64272e+06	1.7739e+06	4.69859e+06	0	1.329e-06			High	3.72502	High	4.45679	High	4.72558	1
	FDIVANQVGLTTPER	4	5	1	A0A0E1RPP7	N6(Deamidated); Q7(Deamidated)	1661.84	0	1.73368e+06	2.21915e+06	0	0	0.001248			High	3.38449	High	2.63155			0
	AAQTLSSNYGELAQK	12	5	1	A0A0E1RPP7	N8(Deamidated)	1581.79	0	0	1.2896e+06	0	0	9.323e-11					High	6.36973			0
	VGAGFIVNKGNTEALAK	3	5	1	A0A0E1RPP7		1688.94	0	0	1.75178e+06	0	0	4.094e-07					High	3.5094			1
	SAEYSWSGAMLLARNDETR	3	4	1	A0A0E1RPP7		2157	0	0	3.1988e+06	0	0	2.56e-05					High	2.90524			1
	FDIVANQVGLTTPERQATFDK	2	5	1	A0A0E1RPP7		2350.22	0	0	1.34386e+06	0	0	0.01842					High	2.88704			1
	ETQWDAMLAGLKGER	4	5	1	A0A0E1RPP7		1704.84	0	0	1.10774e+06	5.19792e+06	0	0.000962					High	2.60368	High	2.88276	1
	ADVTFNDSLALLDYLKK	6	5	1	A0A0E1RPP7		1926.02	0	0	989672	1.21581e+07	0	2.108e-05					High	1.62215	High	5.14364	1
	RADVTFNDSLALLDYLK	7	5	1	A0A0E1RPP7		1954.03	0	0	0	1.60268e+07	0	2.947e-08							High	6.14571	1
	NGAEIVAVDGMAQALLLLQQK	6	5	1	A0A0E1RPP7	N1(Deamidated)	2183.17	0	0	0	921137	0	1.376e-10							High	5.8154	0
	ADVTFNDSLALLDYLK	6	5	1	A0A0E1RPP7	N6(Deamidated)	1798.91	0	0	0	1.60586e+06	0	1.397e-09							High	5.73779	0
	NGAEIVAVDGMAQALLLLQQK	9	5	1	A0A0E1RPP7		2182.19	0	0	0	1.95856e+06	0	2.358e-10							High	5.48654	0
	QATFDKSAEYSWSGAMLLAR	1	5	1	A0A0E1RPP7		2232.09	0	0	0	6.8079e+06	0	0.02347							High	3.06284	1
U4S3M6	Cell division protein ZapB OS=Haemophilus parasuis str. Nagasaki GN=zapB PE=3 SV=1 - [U4S3M6_HAEPR]	100	4	13	13	419	5.75784e+08	1.70965e+08	9.9235e+07	3.76543e+08	489.606	80.56	10	171	238.962	79.17	7	72	229.807	79.17	7	67	458.408	69.44	8	109	72	8.41938	4.84326
	Sequence	# PSMs	# Proteins	# Protein Groups	Protein Group Accessions	Modifications	MH+ [Da]	A5: Area	B5: Area	C5: Area	D5: Area	q-Value	PEP	A2	XCorr A2	B2	XCorr B2	C2	XCorr C2	D2	XCorr D2	# Missed Cleavages
	ANETLRQEHEQLKTEHQNFQDR	9	1	1	U4S3M6		2751.32	6.64824e+07	0	0	0	0	1.737e-14	High	6.93024							2
	QAVETIQLLQLEVEELK	124	4	1	U4S3M6		1983.1	9.60794e+06	2.54053e+07	1.97337e+07	7.53029e+08	0	2.679e-16	High	6.29559	High	5.86604	High	6.92593	High	6.62751	0
	QAVETIQLLQLEVEELKGK	39	4	1	U4S3M6		2168.22	1.33828e+08	2.9015e+07	1.85137e+07	550120	0	3.709e-11	High	6.14289	High	3.5803	High	4.19694	High	5.53702	1
	QEHEQLKTEHQNFQDR	22	4	1	U4S3M6		2066.97	1.00832e+09	0	0	0	0	5.718e-09	High	4.48226							1
	TEHQNFQDR	34	4	1	U4S3M6		1174.52	2.24451e+07	256560	617465	0	0	6.964e-06	High	4.05379	High	3.52353	High	2.7932			0
	LRSLLGQIDNV	10	4	1	U4S3M6		1227.71	8.69695e+06	7.09204e+06	1.54974e+06	3.41522e+06	0	0.003082	High	3.76069	High	3.67848	High	3.42116	High	3.79301	1
	SLLGQIDNV	6	4	1	U4S3M6	Q5(Deamidated)	959.503	829454	826395	308116	0	0	0.0007604	High	3.74884	High	3.79204	High	3.70484			0
	SLLGQIDNV	117	4	1	U4S3M6		958.527	4.33645e+08	4.58475e+08	2.59458e+08	3.34691e+08	0	0.005851	High	3.73068	High	3.58189	High	3.72037	High	3.64899	0
	ANETLRQEHEQLK	7	1	1	U4S3M6	Q7(Deamidated)	1596.8	1.03992e+07	0	0	0	0	0.003655	High	3.20675							1
	ANETLRQEHEQLK	11	1	1	U4S3M6		1595.81	2.85387e+08	0	0	0	0	0.002027	High	3.20529							1
	QEHEQLKTEHQNFQDR	15	4	1	U4S3M6	Q11(Deamidated)	2067.95	1.1196e+07	0	0	0	0	0.0005414	High	2.80316							1
	QAVETIQLLQLEVEELKGKNEEANR	8	4	1	U4S3M6		2881.53	1.31324e+07	2.86114e+06	6.75104e+06	4.19087e+07	0	0.001099	High	2.17423	High	2.27032	High	2.03141	High	1.833	2
	MSVAILDQLEEK	8	3	1	U4S3M6		1375.71	0	1.76642e+06	944361	9.33815e+06	0	8.597e-08			High	5.12485	High	4.85201	High	5.07522	0
	MSVAILDQLEEK	1	3	1	U4S3M6	M1(Oxidation)	1391.71	0	1.18244e+06	0	0	0	1.506e-07			High	3.66726					0
	IKQAVETIQLLQLEVEELK	3	4	1	U4S3M6		2224.29	0	0	0	1.36071e+07	0	2.29e-06							High	5.17739	1
	IKQAVETIQLLQLEVEELKGK	3	4	1	U4S3M6		2409.4	0	0	0	9.80162e+06	0	4.654e-06							High	4.82497	2
	QAVETIQLLQLEVEELK	1	4	1	U4S3M6	Q1(Deamidated); Q7(Deamidated)	1985.08	0	0	0	640559	0.001	0.03867							High	1.59028	0
	QEHEQLK	1	4	1	U4S3M6		911.461	134501	0	0	0	0.007	0.2635	High	0.528121							0
U4RV63	Outer membrane protein 26 OS=Haemophilus parasuis str. Nagasaki GN=HPNK_04617 PE=4 SV=1 - [U4RV63_HAEPR]	68.54	5	3	21	317	3.14173e+08	8.8011e+07	1.7992e+08	1.42279e+08	270.948	64.04	19	96	199.818	46.44	11	60	337.255	42.7	11	118	167.158	40.45	9	43	267	29.7458	8.07471
	Sequence	# PSMs	# Proteins	# Protein Groups	Protein Group Accessions	Modifications	MH+ [Da]	A5: Area	B5: Area	C5: Area	D5: Area	q-Value	PEP	A2	XCorr A2	B2	XCorr B2	C2	XCorr C2	D2	XCorr D2	# Missed Cleavages
	DGNAADITEEILVAMGGK	18	6	2	U4RV63;U4SI09	M15(Oxidation)	1819.87	4.23694e+06	3.27902e+06	3.99688e+06	5.74407e+06	0	3.471e-11	High	6.99527	High	6.77719	High	6.66037	High	6.51832	0
	DGNAADITEEILVAMGGK	23	6	2	U4RV63;U4SI09		1803.88	3.27176e+06	1.01744e+06	3.54072e+06	2.58183e+07	0	8.324e-12	High	5.77827	High	6.29755	High	5.85135	High	7.01483	0
	IGFVDPNFLIQNHPLTIEANDK	26	6	2	U4RV63;U4SI09		2495.31	5.18997e+07	2.52759e+07	9.88257e+07	1.74375e+07	0	1.713e-07	High	4.91363	High	2.66559	High	5.57007	High	2.8502	0
	TEVPAAEVTKPEEVKK	20	1	1	U4RV63		1754.96	7.61955e+07	987598	1.07676e+06	88499.4	0	5.35e-06	High	4.76141	High	2.37402	High	3.47338	High	1.76864	1
	TEVPAAEVTKPEEVK	16	1	1	U4RV63		1626.86	9.54373e+06	528603	1.37739e+06	0	0	2.601e-07	High	4.68877	High	4.17218	High	4.42319			0
	KVAAFQEEIAK	21	6	2	U4RV63;U4SI09		1233.69	6.48956e+07	1.6838e+06	1.4577e+06	550803	0	2.804e-06	High	4.47759	High	5.10599	High	4.10639	High	4.33714	1
	ESGVITPEQVQQK	16	6	2	U4RV63;U4SI09		1442.75	3.67979e+08	3.09465e+07	6.99084e+07	2.62374e+07	0	2.046e-05	High	4.34925	High	4.01312	High	3.79189	High	4.09779	0
	INAEAKPFQNK	6	6	2	U4RV63;U4SI09		1259.67	8.38168e+07	0	0	0	0	0.0004494	High	4.25847							0
	VAAFQEEIAK	15	6	2	U4RV63;U4SI09		1105.59	3.16616e+08	4.87369e+07	1.25254e+08	6.15794e+07	0	1.671e-05	High	3.9927	High	3.64249	High	3.80355	High	3.94239	0
	VQKESGVITPEQVQQK	1	6	2	U4RV63;U4SI09		1797.97	2.90116e+06	0	0	0	0	4.947e-05	High	3.97813							1
	VAQLEKDAPR	3	6	2	U4RV63;U4SI09		1126.62	2.2775e+06	0	0	0	0	0.0001199	High	3.91449							1
	GYTLVLPPSVALYAK	62	6	2	U4RV63;U4SI09		1591.92	2.57924e+08	1.62212e+08	3.1568e+08	2.9686e+08	0	0.002091	High	3.74802	High	3.53052	High	3.71002	High	3.94326	0
	IGFVDPNFLIQNHPLTIEANDKFTK	18	6	2	U4RV63;U4SI09		2871.5	2.94341e+06	0	1.8148e+06	6.83966e+07	0	0.0009014	High	3.00232			High	2.24973	High	2.78575	1
	EQVTLEAAMK	25	6	2	U4RV63;U4SI09		1119.58	1.3048e+08	5.30839e+07	9.38711e+07	3.50586e+07	0	0.003028	High	2.76286	High	2.95582	High	2.85148	High	2.88912	0
	VSALQQR	3	6	2	U4RV63;U4SI09		801.459	4.45493e+06	0	0	0	0	0.002219	High	2.66083							0
	ALSDEEK	3	6	2	U4RV63;U4SI09		791.378	1.19483e+06	0	0	0	0	0.000179	High	2.54983							0
	RADEFQK	3	6	2	U4RV63;U4SI09		893.447	670989	0	0	0	0	0.001506	High	2.36453							1
	ALSDEEKALLDER	2	6	2	U4RV63;U4SI09		1488.77	0	1.32069e+06	0	0	0	5.157e-10			High	3.8647					1
	QVAESKGYTLVLPPSVALYAK	9	6	2	U4RV63;U4SI09		2234.25	0	5.3419e+06	1.64337e+07	0	0	4.509e-09			High	3.40732	High	3.98351			1
	ESGVITPEQVQQK	12	6	2	U4RV63;U4SI09	Q9(Deamidated)	1443.74	0	0	754176	0	0	0.0004195					High	4.34792			0
	EQVTLEAAMK	7	6	2	U4RV63;U4SI09	M9(Oxidation)	1135.57	4.41493e+07	1.50956e+06	604297	0	0.001	0.02735	High	2.74195	High	2.85155	High	2.36901			0
	QDKINAEAKPFQNK	2	5	1	U4RV63		1630.85	1.10531e+07	0	0	0	0.001	0.01102	High	2.48541							1
	EVEFGKK	3	6	2	U4RV63;U4SI09		836.452	297083	0	0	0	0.001	0.03422	High	2.30544							1
	VVEDINAK	3	6	2	U4RV63;U4SI09		887.484	7.14e+07	0	0	0	0.001	0.006632	High	2.03054							0
A0A084EVL2	D-ribose-binding periplasmic protein OS=Haemophilus parasuis GN=rbsB_3 PE=4 SV=1 - [A0A084EVL2_HAEPR]	70.34	7	18	18	314	1.17311e+07	2.26639e+07	8.96358e+07	7.79597e+07	165.163	48.62	10	37	269.573	69.31	14	63	527.446	70.34	17	140	308.912	69.31	14	74	290	30.1792	6.63916
	Sequence	# PSMs	# Proteins	# Protein Groups	Protein Group Accessions	Modifications	MH+ [Da]	A5: Area	B5: Area	C5: Area	D5: Area	q-Value	PEP	A2	XCorr A2	B2	XCorr B2	C2	XCorr C2	D2	XCorr D2	# Missed Cleavages
	QAIEANQFELLASQPADFDR	21	5	1	A0A084EVL2		2263.1	2.90501e+06	3.66606e+06	1.75441e+07	4.7904e+07	0	2.673e-13	High	6.85116	High	6.93203	High	6.98311	High	6.8007	0
	VLLINPTDSEAVGTAVAVANK	23	4	1	A0A084EVL2		2082.14	1.53043e+06	5.65813e+06	3.40142e+07	2.05862e+07	0	1.127e-16	High	6.58584	High	7.52247	High	7.17776	High	7.24765	0
	AVFAQNDEMALGALR	19	6	1	A0A084EVL2		1605.81	1.12119e+07	2.11458e+07	1.03968e+08	8.73831e+07	0	6.409e-09	High	5.69456	High	5.76593	High	5.74975	High	5.49775	0
	VIQLEGIAGTSAAR	28	7	1	A0A084EVL2		1385.78	1.80257e+07	3.04616e+07	1.09621e+08	9.8592e+07	0	1.231e-08	High	5.65932	High	5.77341	High	5.70518	High	5.76689	0
	AVNGGQLAATIAQQPEK	50	2	1	A0A084EVL2	N3(Deamidated)	1696.89	3.03202e+06	3.20469e+06	1.64201e+07	1.0198e+07	0	1.426e-07	High	5.65019	High	5.74123	High	6.24429	High	6.03828	0
	NILVVGFDGTDDAVK	12	6	1	A0A084EVL2		1562.82	3.97518e+06	1.19842e+07	3.30074e+07	4.19752e+07	0	1.358e-09	High	5.18399	High	4.78226	High	5.16033	High	5.34977	0
	AVFAQNDEMALGALR	12	6	1	A0A084EVL2	M9(Oxidation)	1621.8	2.12737e+06	2.72551e+06	9.49263e+06	9.70311e+06	0	7.371e-12	High	5.161	High	5.19501	High	5.41324	High	5.29643	0
	ELSNVEDVTVR	18	7	1	A0A084EVL2		1260.64	5.49941e+06	8.16943e+06	2.37147e+07	2.70084e+07	0	0.0001096	High	3.8556	High	3.67598	High	3.70999	High	3.6187	0
	VEAQIPVPLK	12	2	1	A0A084EVL2		1093.66	5.95579e+06	1.116e+07	3.29278e+07	2.43775e+07	0	2.492e-05	High	3.59775	High	3.48626	High	3.58652	High	3.28474	0
	MAGDFIAEK	11	7	1	A0A084EVL2		981.479	4.37411e+06	999167	1.09005e+07	3.3631e+06	0	1.588e-07	High	3.02012	High	2.78117	High	3.2423	High	2.93291	0
	NIPVITLDR	12	7	1	A0A084EVL2		1040.62	3.95413e+06	1.63845e+07	4.4864e+07	4.07595e+07	0	0.0008091	High	2.18316	High	2.09654	High	2.24284	High	2.37485	0
	AVNGGQLAATIAQQPEK	13	2	1	A0A084EVL2		1695.9	0	4.22334e+06	1.44237e+07	1.2801e+07	0	9.706e-14			High	6.10923	High	6.42107	High	5.79699	0
	GLNVMENLLASHGSAK	23	6	1	A0A084EVL2		1640.84	0	1.41327e+07	5.53187e+07	3.75013e+07	0	3.173e-09			High	6.03654	High	5.77959	High	5.84334	0
	AVFAQNDEMALGALR	11	6	1	A0A084EVL2	N6(Deamidated)	1606.79	0	1.1072e+06	2.13423e+06	1.82507e+06	0	8.424e-07			High	4.87816	High	5.06109	High	4.8119	0
	ELGYNLVVLDSQNDPAK	8	7	1	A0A084EVL2		1874.95	0	6.81717e+06	3.62098e+07	0	0	8.528e-13			High	4.78376	High	6.05371			0
	GNVVSHIASDNVAGGK	14	7	1	A0A084EVL2		1524.78	0	133656	441962	484046	0	2.478e-08			High	4.14885	High	4.70808	High	5.21492	0
	IGELGVEVADK	9	2	1	A0A084EVL2		1129.61	0	7.42949e+06	2.11625e+07	3.01793e+07	0	0.0001339			High	3.87635	High	3.89893	High	3.85776	0
	AKELGYNLVVLDSQNDPAK	3	7	1	A0A084EVL2		2074.08	0	0	1.61085e+06	0	0	8.313e-09					High	4.57918			1
	KNIPVITLDR	3	7	1	A0A084EVL2		1168.71	0	0	753850	0	0	9.328e-05					High	3.09224			1
	GLNVMENLLASHGSAK	2	6	1	A0A084EVL2	M5(Oxidation)	1656.85	0	0	962094	0	0	0.02508					High	2.39729			0
	VLLINPTDSEAVGTAVAVANKK	3	4	1	A0A084EVL2		2210.24	0	0	1.14343e+07	0	0	0.02263					High	1.9546			1
	ELGYNLVVLDSQNDPAKELSNVEDVTVR	4	7	1	A0A084EVL2		3116.58	0	0	0	2.50324e+07	0	1.449e-05							High	4.79181	1
	GLNVMENLLASHGSAK	3	6	1	A0A084EVL2	M5(Oxidation); N7(Deamidated)	1657.82	0	0	1.37214e+06	0	0.001	0.05123					High	2.3492			0
B8F6N0	50S ribosomal protein L7/L12 OS=Haemophilus parasuis serovar 5 (strain SH0165) GN=rplL PE=3 SV=1 - [RL7_HAEPS]	100	2	15	15	293	1.36054e+08	3.59261e+08	1.54684e+08	5.93206e+08	321.847	100	13	78	310.92	100	11	74	234.35	81.15	7	53	405.018	100	10	88	122	12.3836	4.65283
	Sequence	# PSMs	# Proteins	# Protein Groups	Protein Group Accessions	Modifications	MH+ [Da]	A5: Area	B5: Area	C5: Area	D5: Area	q-Value	PEP	A2	XCorr A2	B2	XCorr B2	C2	XCorr C2	D2	XCorr D2	# Missed Cleavages
	FGVSAAAAAVAVAAGPAEAAEEK	29	2	1	B8F6N0		2058.05	2.35632e+07	3.87271e+07	2.0421e+07	9.77246e+07	0	9.593e-13	High	7.28736	High	6.74326	High	6.65871	High	6.98341	0
	MSLTNEQIIEAIASK	12	2	1	B8F6N0		1647.86	1.72217e+07	3.7527e+07	1.68479e+07	1.16777e+08	0	4.231e-11	High	5.88038	High	5.85923	High	5.84441	High	5.81598	0
	TEFDVILADAGANK	36	2	1	B8F6N0		1463.74	1.9958e+08	5.65243e+08	1.97351e+08	7.58359e+08	0	2.893e-10	High	5.64106	High	5.89443	High	5.89324	High	5.8227	0
	SVSEIVELITAMEEK	51	2	1	B8F6N0	M12(Oxidation)	1693.86	2.70705e+07	3.58574e+07	1.78339e+07	5.9605e+07	0	3.937e-10	High	5.63155	High	5.7966	High	5.73572	High	5.602	0
	MSLTNEQIIEAIASK	10	2	1	B8F6N0	M1(Oxidation)	1663.86	942961	9.72637e+06	1.28259e+06	1.84004e+07	0	7.414e-11	High	5.40872	High	5.49009	High	5.3781	High	5.26648	0
	SVSEIVELITAMEEK	62	2	1	B8F6N0		1677.87	1.63454e+07	1.42787e+07	6.40192e+06	3.20627e+08	0	3.933e-09	High	5.36487	High	5.2238	High	4.86238	High	5.98899	0
	DLVESAPAALKEGISK	11	1	1	B8F6N0		1627.9	2.99586e+06	5.28138e+06	1.5079e+06	4.82809e+06	0	1.458e-06	High	4.54749	High	4.70154	High	3.17218	High	4.29567	1
	ELEEAGAKVEIK	11	2	1	B8F6N0		1315.71	9.20889e+06	227042	0	432394	0	0.001367	High	4.33948	High	3.87398			High	4.20444	1
	EGISKGEAEALKK	9	2	1	B8F6N0		1359.75	6.55201e+07	0	0	0	0	0.001376	High	4.33378							2
	EAKDLVESAPAALK	9	1	1	B8F6N0		1441.8	5.83973e+06	1.72799e+06	0	1.40543e+06	0	9.252e-05	High	4.01819	High	4.18571			High	4.39754	1
	EGISKGEAEALK	5	2	1	B8F6N0		1231.65	3.18448e+06	0	0	0	0	0.0007498	High	3.57894							1
	DLVESAPAALK	25	1	1	B8F6N0		1113.62	1.43063e+08	4.73812e+08	2.4628e+08	7.00632e+08	0	0.0001299	High	3.46199	High	3.39323	High	3.31922	High	3.46058	0
	VAVIKAVR	2	2	1	B8F6N0		855.58	1.72052e+06	0	0	0	0	0.003682	High	2.29186							1
	VAVIKAVRGATGLGLK	13	2	1	B8F6N0		1553	6.9667e+06	9.58063e+06	6.28699e+06	2.78366e+07	0	1.236e-05	High	2.10805	High	2.82098	High	2.01578	High	5.19398	2
	ELEEAGAK	3	2	1	B8F6N0		846.421	6.23353e+06	0	0	0	0.001	0.03693	High	2.28857							0
	GEAEALKKELEEAGAK	2	2	1	B8F6N0		1672.89	0	1.3557e+06	0	0	0.001	0.02073			High	3.88106					2
	GEAEALKK	3	2	1	B8F6N0		845.472	0	36436.8	0	32814.3	0.001	0.04603			High	2.48238			High	1.92757	1
U4SI09	Outer membrane family protein OS=Haemophilus parasuis D74 GN=HPSD74_1404 PE=4 SV=1 - [U4SI09_HAEPR]	62.55	1	1	19	284	3.14173e+08	8.8011e+07	1.7992e+08	1.42279e+08	244.163	58.05	17	88	186.287	40.45	9	51	308.944	36.7	9	103	167.158	34.46	8	42	267	29.7158	8.73389
	Sequence	# PSMs	# Proteins	# Protein Groups	Protein Group Accessions	Modifications	MH+ [Da]	A5: Area	B5: Area	C5: Area	D5: Area	q-Value	PEP	A2	XCorr A2	B2	XCorr B2	C2	XCorr C2	D2	XCorr D2	# Missed Cleavages
	DGNAADITEEILVAMGGK	18	6	2	U4RV63;U4SI09	M15(Oxidation)	1819.87	4.23694e+06	3.27902e+06	3.99688e+06	5.74407e+06	0	3.471e-11	High	6.99527	High	6.77719	High	6.66037	High	6.51832	0
	DGNAADITEEILVAMGGK	23	6	2	U4RV63;U4SI09		1803.88	3.27176e+06	1.01744e+06	3.54072e+06	2.58183e+07	0	8.324e-12	High	5.77827	High	6.29755	High	5.85135	High	7.01483	0
	IGFVDPNFLIQNHPLTIEANDK	26	6	2	U4RV63;U4SI09		2495.31	5.18997e+07	2.52759e+07	9.88257e+07	1.74375e+07	0	1.713e-07	High	4.91363	High	2.66559	High	5.57007	High	2.8502	0
	KVAAFQEEIAK	21	6	2	U4RV63;U4SI09		1233.69	6.48956e+07	1.6838e+06	1.4577e+06	550803	0	2.804e-06	High	4.47759	High	5.10599	High	4.10639	High	4.33714	1
	ESGVITPEQVQQK	16	6	2	U4RV63;U4SI09		1442.75	3.67979e+08	3.09465e+07	6.99084e+07	2.62374e+07	0	2.046e-05	High	4.34925	High	4.01312	High	3.79189	High	4.09779	0
	INAEAKPFQNK	6	6	2	U4RV63;U4SI09		1259.67	8.38168e+07	0	0	0	0	0.0004494	High	4.25847							0
	VAAFQEEIAK	15	6	2	U4RV63;U4SI09		1105.59	3.16616e+08	4.87369e+07	1.25254e+08	6.15794e+07	0	1.671e-05	High	3.9927	High	3.64249	High	3.80355	High	3.94239	0
	VQKESGVITPEQVQQK	1	6	2	U4RV63;U4SI09		1797.97	2.90116e+06	0	0	0	0	4.947e-05	High	3.97813							1
	VAQLEKDAPR	3	6	2	U4RV63;U4SI09		1126.62	2.2775e+06	0	0	0	0	0.0001199	High	3.91449							1
	GYTLVLPPSVALYAK	62	6	2	U4RV63;U4SI09		1591.92	2.57924e+08	1.62212e+08	3.1568e+08	2.9686e+08	0	0.002091	High	3.74802	High	3.53052	High	3.71002	High	3.94326	0
	IGFVDPNFLIQNHPLTIEANDKFTK	18	6	2	U4RV63;U4SI09		2871.5	2.94341e+06	0	1.8148e+06	6.83966e+07	0	0.0009014	High	3.00232			High	2.24973	High	2.78575	1
	EQVTLEAAMK	25	6	2	U4RV63;U4SI09		1119.58	1.3048e+08	5.30839e+07	9.38711e+07	3.50586e+07	0	0.003028	High	2.76286	High	2.95582	High	2.85148	High	2.88912	0
	VSALQQR	3	6	2	U4RV63;U4SI09		801.459	4.45493e+06	0	0	0	0	0.002219	High	2.66083							0
	QNKINAEAKPFQNK	5	1	1	U4SI09	N5(Deamidated)	1630.85	1.10531e+07	0	0	0	0	0.00425	High	2.62302							1
	ALSDEEK	3	6	2	U4RV63;U4SI09		791.378	1.19483e+06	0	0	0	0	0.000179	High	2.54983							0
	RADEFQK	3	6	2	U4RV63;U4SI09		893.447	670989	0	0	0	0	0.001506	High	2.36453							1
	ALSDEEKALLDER	2	6	2	U4RV63;U4SI09		1488.77	0	1.32069e+06	0	0	0	5.157e-10			High	3.8647					1
	QVAESKGYTLVLPPSVALYAK	9	6	2	U4RV63;U4SI09		2234.25	0	5.3419e+06	1.64337e+07	0	0	4.509e-09			High	3.40732	High	3.98351			1
	ESGVITPEQVQQK	12	6	2	U4RV63;U4SI09	Q9(Deamidated)	1443.74	0	0	754176	0	0	0.0004195					High	4.34792			0
	EQVTLEAAMK	7	6	2	U4RV63;U4SI09	M9(Oxidation)	1135.57	4.41493e+07	1.50956e+06	604297	0	0.001	0.02735	High	2.74195	High	2.85155	High	2.36901			0
	EVEFGKK	3	6	2	U4RV63;U4SI09		836.452	297083	0	0	0	0.001	0.03422	High	2.30544							1
	VVEDINAK	3	6	2	U4RV63;U4SI09		887.484	7.14e+07	0	0	0	0.001	0.006632	High	2.03054							0
U4RX60	Heme-binding protein A OS=Haemophilus parasuis str. Nagasaki GN=HPNK_04367 PE=4 SV=1 - [U4RX60_HAEPR]	53.11	4	5	21	277	1.64898e+07	8.32399e+07	4.8728e+07	3.22032e+08	115.461	22.98	10	31	251.04	38.42	15	60	204.659	36.91	14	51	592.357	50.09	19	135	531	59.3381	7.51807
	Sequence	# PSMs	# Proteins	# Protein Groups	Protein Group Accessions	Modifications	MH+ [Da]	A5: Area	B5: Area	C5: Area	D5: Area	q-Value	PEP	A2	XCorr A2	B2	XCorr B2	C2	XCorr C2	D2	XCorr D2	# Missed Cleavages
	SPTGFSPALVMDGISYNASSQQVYNR	17	8	2	U4RX60;A0A063CVU8		2789.32	1.97558e+06	3.25821e+06	1.96494e+06	52642556	0	1.674e-10	High	6.71348	High	6.67046	High	6.76003	High	7.07891	0
	DFNADDVVFSFQR	19	8	2	U4RX60;A0A063CVU8		1559.72	7.62762e+06	2.68724e+07	8.23922e+06	3.05521e+08	0	6.545e-06	High	5.10965	High	4.79484	High	5.00398	High	4.84011	0
	FKNPELDALLHK	19	8	2	U4RX60;A0A063CVU8		1424.8	667131	2.32897e+07	2.31534e+07	1.08327e+08	0	4.486e-09	High	4.60537	High	6.07546	High	5.76238	High	6.18131	1
	MAELVQSDWEK	12	8	2	U4RX60;A0A063CVU8	M1(Oxidation)	1351.63	620852	9.40834e+06	4.27819e+06	3.18402e+07	0	1.569e-05	High	4.26355	High	4.32117	High	4.22027	High	4.05093	0
	MAELVQSDWEK	12	8	2	U4RX60;A0A063CVU8		1335.63	2.0637e+07	7.76107e+07	4.79923e+07	1.95236e+08	0	0.00122	High	4.1429	High	4.25591	High	4.1881	High	4.09528	0
	LIFEIVPDATAR	12	8	2	U4RX60;A0A063CVU8		1344.75	1.84193e+07	1.12634e+08	6.3298e+07	4.19571e+08	0	8.216e-08	High	3.86505	High	3.31545	High	3.47235	High	3.67271	0
	IYEQAQVLLK	12	8	2	U4RX60;A0A063CVU8		1204.7	8.39971e+06	5.9475e+07	3.48937e+07	1.09318e+08	0	0.001291	High	3.5485	High	3.65706	High	3.6458	High	3.56224	0
	NAIIDAVYR	12	8	2	U4RX60;A0A063CVU8		1034.57	8405610	4.13613e+07	2.61864e+07	159906970	0	7.553e-06	High	2.98039	High	3.29977	High	3.12579	High	3.05171	0
	QSPFGYTYLYGTK	12	8	2	U4RX60;A0A063CVU8		1524.74	4.44747e+06	4.06419e+07	1.60869e+07	1.14851e+08	0	0.0001843	High	2.86392	High	3.18519	High	3.01907	High	3.26997	0
	QALNYAVDK	9	8	2	U4RX60;A0A063CVU8		1021.54	1.04129e+07	1.25626e+06	167662	0	0	0.006168	High	2.57482	High	2.29598	High	2.09308			0
	APFDNVK	3	8	2	U4RX60;A0A063CVU8		790.409	5.19515e+06	0	0	0	0	0.0002175	High	2.33461							0
	LQAGACDLIDFPNAADLEK	9	8	2	U4RX60;A0A063CVU8	C6(Carbamidomethyl)	2061.01	0	1.22396e+06	618414	1.12842e+07	0	6.853e-11			High	7.27679	High	6.36119	High	7.54418	0
	SPTGFSPALVMDGISYNASSQQVYNR	8	8	2	U4RX60;A0A063CVU8	M11(Oxidation)	2805.33	0	1.62434e+06	0	6.55795e+06	0	2.104e-10			High	6.42207			High	7.14238	0
	NPLPPTIWGYNNEITGYEYNPEK	33	3	1	U4RX60		2709.29	0	5.6756e+06	3.05831e+06	2.41005e+08	0	3.123e-10			High	6.14784	High	5.78624	High	6.1889	0
	VNLLSQSGLNIAYIAFNTEK	10	2	1	U4RX60		2195.18	0	217382	231832	1.06947e+07	0	3.983e-11			High	5.37033	High	6.25513	High	7.77614	0
	NPELDALLHK	8	8	2	U4RX60;A0A063CVU8		1149.63	0	1.05327e+06	1.04572e+06	3.80357e+06	0	0.0013			High	3.87387	High	3.87039	High	4.15821	0
	TFINCVSR	5	8	2	U4RX60;A0A063CVU8	C5(Carbamidomethyl)	996.499	0	381310	0	1.24962e+06	0	0.0004273			High	2.92378			High	3.08594	0
	EQVPWINVAHSINFAPTSK	9	1	1	U4RX60		2138.11	0	1.00186e+07	6.85058e+06	3.05348e+07	0	0.003278			High	2.09175	High	2.37018	High	2.24663	0
	AGELTAGTYGWSGDNGDPDNFLSPLFGSENVGNSNYAR	14	7	1	U4RX60		3949.75	0	0	0	1.01594e+08	0	1.602e-11							High	7.39193	0
	AGELTAGTYGWSGDNGDPDNFLSPLFGSENVGNSNYAR	16	7	1	U4RX60	N15(Deamidated)	3950.75	0	0	0	6.41529e+06	0	1.362e-11							High	6.84613	0
	EAGFENGFETDIWVQPVVR	7	8	2	U4RX60;A0A063CVU8		2193.06	0	0	0	5.611e+06	0	1.276e-07							High	6.43363	0
	EAGFENGFETDIWVQPVVR	4	8	2	U4RX60;A0A063CVU8	N6(Deamidated)	2194.05	0	0	0	3.30999e+06	0	2.675e-07							High	6.3348	0
	TKAGELTAGTYGWSGDNGDPDNFLSPLFGSENVGNSNYAR	4	7	1	U4RX60		4178.9	0	0	0	4802830	0	3.8e-06							High	6.21304	1
	NPLPPTIWGYNNEITGYEYNPEK	5	3	1	U4RX60	N20(Deamidated)	2710.27	0	0	0	3.21643e+06	0	2.698e-08							High	5.75014	0
	LVSYEWGDYIK	3	8	2	U4RX60;A0A063CVU8		1372.69	0	0	0	1.10216e+07	0	3.341e-06							High	3.8169	0
	RMAELVQSDWEK	3	8	2	U4RX60;A0A063CVU8	M2(Oxidation)	1507.73	0	0	0	779830	0	0.01949							High	2.60982	1
B8F7L5	Thiol:disulfide interchange protein OS=Haemophilus parasuis serovar 5 (strain SH0165) GN=dsbA PE=3 SV=1 - [B8F7L5_HAEPS]	63.49	4	10	10	231	1.69984e+07	2.13194e+07	1.5987e+07	2.58522e+08	54.7861	21.69	4	15	84.8927	38.62	6	27	69.9737	21.69	4	20	591.023	63.49	9	169	189	21.1627	5.24951
	Sequence	# PSMs	# Proteins	# Protein Groups	Protein Group Accessions	Modifications	MH+ [Da]	A5: Area	B5: Area	C5: Area	D5: Area	q-Value	PEP	A2	XCorr A2	B2	XCorr B2	C2	XCorr C2	D2	XCorr D2	# Missed Cleavages
	AWALAMALGAEDK	18	4	1	B8F7L5		1346.68	2.92808e+06	1.24336e+07	8.1766e+06	3.03474e+08	0	3.683e-08	High	5.11782	High	5.41585	High	5.2224	High	5.37383	0
	AWALAMALGAEDK	12	4	1	B8F7L5	M6(Oxidation)	1362.68	6.50428e+06	2.19553e+07	2.19551e+07	8.76918e+07	0	2.752e-10	High	5.0661	High	5.2248	High	5.28632	High	5.14082	0
	YIDAILFLVK	32	4	1	B8F7L5		1194.72	2.82037e+06	2.57817e+07	9.68157e+06	3.29169e+08	0	7.795e-06	High	3.45156	High	3.78835	High	3.57582	High	3.93544	0
	TPLFEAAQK	12	2	1	B8F7L5		1004.54	4.16706e+07	1.62212e+07	1.63242e+07	2.97078e+07	0	0.0001327	High	3.06045	High	3.33184	High	3.39298	High	3.4371	0
	QTQAAEEFK	3	4	1	B8F7L5		1051.51	2.7325e+06	0	0	0	0	0.003427	High	2.30771							0
	GVPAFFVNEQYQLNPEGFSDSGSTNEFVQR	24	4	1	B8F7L5		3363.56	0	496052	0	1.42923e+08	0	4.093e-12			High	4.95668			High	7.59411	0
	AWALAMALGAEDKVK	6	4	1	B8F7L5	M6(Oxidation)	1589.83	0	2.55956e+06	0	2.37657e+07	0	0.0001158			High	1.60063			High	0.930291	1
	QYHVDFLGR	5	4	1	B8F7L5		1134.57	0	9.24797e+06	5.93798e+06	3.6274e+07	0	0.0013			High	1.48077	High	1.60404	High	1.56008	0
	AIFLANGITAEQFDGGINSFAVNGLVTK	21	4	1	B8F7L5	N18(Deamidated)	2868.49	0	0	0	1.59738e+06	0	8.927e-08							High	8.1077	0
	AIFLANGITAEQFDGGINSFAVNGLVTK	53	4	1	B8F7L5	Q12(Deamidated); N23(Deamidated)	2869.47	0	0	0	2.84235e+07	0	8.331e-10							High	7.99892	0
	GVPAFFVNEQYQLNPEGFSDSGSTNEFVQR	23	4	1	B8F7L5	Q10(Deamidated)	3364.56	0	0	0	1.08082e+07	0	9.513e-06							High	7.40404	0
	AIFLANGITAEQFDGGINSFAVNGLVTK	5	4	1	B8F7L5		2867.49	0	0	0	1.07306e+07	0	3.762e-12							High	7.16552	0
	AIFLANGITAEQFDGGINSFAVNGLVTK	4	4	1	B8F7L5	N6(Deamidated); N18(Deamidated); N23(Deamidated)	2870.45	0	0	0	185399	0	9.672e-06							High	6.2991	0
	AWALAMALGAEDKVK	7	4	1	B8F7L5		1573.85	0	0	0	34243803	0	4.111e-07							High	5.69017	1
	AIFLANGITAEQFDGGINSFAVNGLVTKQTQAAEEFK	3	4	1	B8F7L5	Q29(Deamidated); Q31(Deamidated)	3901.96	0	0	0	1.73908e+06	0	2.376e-06							High	3.72604	1
	DAIKSMDDIR	3	4	1	B8F7L5		1163.58	0	0	0	794296	0	0.001504							High	2.92871	1
U4RXY6	Oligopeptide permease ABC transporter membrane protein OS=Haemophilus parasuis str. Nagasaki GN=HPNK_11866 PE=4 SV=1 - [U4RXY6_HAEPR]	70.09	3	29	29	226	2.84718e+07	3.30327e+06	1.12462e+07	1.95931e+07	241.585	50.09	23	75	57.5788	18.17	7	15	262.077	53.76	22	76	217.682	52.66	20	60	545	60.8814	7.25439
	Sequence	# PSMs	# Proteins	# Protein Groups	Protein Group Accessions	Modifications	MH+ [Da]	A5: Area	B5: Area	C5: Area	D5: Area	q-Value	PEP	A2	XCorr A2	B2	XCorr B2	C2	XCorr C2	D2	XCorr D2	# Missed Cleavages
	AGWAADYNQASTFGK	9	11	1	U4RXY6		1586.73	2.82191e+07	0	1.19478e+07	1.31577e+07	0	2.368e-07	High	5.87287			High	5.84245	High	5.9366	0
	NPLYWNDKETVINK	15	11	1	U4RXY6		1733.88	1.12555e+06	0	3.33054e+06	4.54985e+06	0	5.982e-09	High	5.01956			High	5.17792	High	2.92191	1
	SAAYDAEINAAYK	9	2	1	U4RXY6		1386.66	6.33223e+06	0	3.35487e+06	5.51066e+06	0	6.393e-10	High	4.81783			High	5.03414	High	4.89713	0
	DYAIIPIYNYVNPR	18	11	1	U4RXY6		1710.88	1.29082e+07	2.40648e+06	7.30374e+06	4.55396e+06	0	3.297e-09	High	4.71772	High	4.39835	High	4.43659	High	4.43128	0
	GYEGKDPQDDILLR	13	2	1	U4RXY6		1618.8	1.12726e+06	0	1.71901e+06	3.00896e+06	0	2.322e-07	High	4.47899			High	4.41316	High	3.50968	1
	TLSTYYYEPNNEK	11	10	1	U4RXY6		1621.74	1.43534e+07	1.07295e+06	6.79018e+06	7.18005e+06	0	2.097e-07	High	4.43555	High	4.20541	High	4.38467	High	4.35138	0
	VLGQGQTPTYVFTPPYITEGHLIQQPEYSK	11	9	1	U4RXY6		3391.74	1.02891e+07	1.59237e+06	8.30168e+06	3.34316e+07	0	6.824e-07	High	4.42218	High	4.44368	High	4.76427	High	5.12314	0
	QEIIINNSSEPSSFDPHK	6	7	1	U4RXY6		2041.98	3.02537e+06	0	1.56807e+06	0	0	8.793e-10	High	4.41086			High	4.68365			0
	ATFLAIPNASTDVQR	12	10	1	U4RXY6		1603.84	2.49972e+07	4.26932e+06	1.3489e+07	1.219e+07	0	2.28e-11	High	4.37901	High	4.58931	High	4.66067	High	3.16718	0
	AVDDYTLEIK	12	11	1	U4RXY6		1166.59	5.05719e+06	1.85326e+06	4.38875e+06	4.33519e+06	0	6.774e-06	High	4.14013	High	3.90149	High	4.11638	High	3.81648	0
	YFLSNSSNNTAR	9	11	1	U4RXY6		1373.64	3.21992e+07	0	542556	1.50534e+06	0	2.626e-07	High	4.08661			High	3.59867	High	3.99914	0
	IAIAAQSILK	10	11	1	U4RXY6		1027.65	7.51901e+06	3.23401e+06	5.47306e+06	9.2745e+06	0	8.036e-08	High	3.19854	High	3.40054	High	3.4771	High	3.43361	0
	LLEEAGFSK	9	11	1	U4RXY6		993.532	7.67702e+06	0	1.46061e+06	1665854	0	9.629e-07	High	3.17585			High	3.4898	High	3.34796	0
	LVEHVINEK	3	10	1	U4RXY6		1080.61	3.9896e+06	0	0	0	0	0.0009438	High	3.14222							0
	EIPNEVFVTR	9	10	1	U4RXY6		1203.64	9367808	0	5.46066e+06	7.72293e+06	0	0.001561	High	2.95085			High	2.79542	High	3.3015	0
	LGDAWVK	6	9	1	U4RXY6		788.43	4.57951e+06	203577	242187	0	0	0.001251	High	2.86056	High	2.67227	High	2.54084			0
	QNTGGLVDIK	8	11	1	U4RXY6		1044.57	8.38713e+06	0	1.50894e+06	1.24153e+06	0	0.0202	High	2.76892			High	2.62963	High	3.00063	0
	LENQEWK	3	11	1	U4RXY6		946.463	2.24471e+06	0	0	0	0	0.001	High	2.5686							0
	WSNGEPVTAHDFEFSLK	9	11	1	U4RXY6		1963.93	8.27914e+06	0	5.70838e+06	9.36953e+06	0	6.689e-06	High	2.47714			High	2.49607	High	2.97029	0
	APFNDVR	3	10	1	U4RXY6		818.416	1.0778e+07	0	0	0	0	0.002277	High	2.11528							0
	FTLLYNTNENHK	8	11	1	U4RXY6		1493.75	3.47181e+06	0	1.83371e+06	0	0	1.443e-05	High	1.52572			High	3.62312			0
	DSAGEIIPGVAETWK	3	11	1	U4RXY6		1572.79	0	0	4.63849e+06	0	0	1.564e-05					High	3.89713			0
	AGDLHITNHALPPEQFPTLK	4	1	1	U4RXY6		2199.15	0	0	2.81345e+06	0	0	1.154e-05					High	3.47489			0
	ALNLALDR	6	11	1	U4RXY6		885.514	0	0	1.65374e+06	3.77016e+06	0	1.837e-06					High	3.14789	High	3.01136	0
	TASPYASYLNYLQVENAQDIIDGK	5	2	1	U4RXY6		2673.3	0	0	0	2.02916e+06	0	1.85e-12							High	7.59926	0
	TEGVPEAQVSYQLLEGLVTK	3	10	1	U4RXY6		2161.14	0	0	0	1.40364e+06	0	4.186e-09							High	5.5065	0
	LSNPVPYLVGMMTHQTMLPVPK	2	11	1	U4RXY6		2453.27	0	0	0	7.38766e+06	0	0.01391							High	2.31957	0
	TLSTYYYEPNNEKAPFNDVR	1	10	1	U4RXY6		2421.14	5.13577e+06	0	0	0	0.001	0.007247	High	2.02144							1
	TWTFNLR	9	11	1	U4RXY6		937.491	5.20761e+06	0	3.1408e+06	7.23177e+06	0.001	0.07858	High	1.79572			High	1.95104	High	1.67176	0
U4SRC8	Protein YffB OS=Haemophilus parasuis H465 GN=yffB PE=4 SV=1 - [U4SRC8_HAEPR]	72.17	2	9	9	225	3.213e+07	1.01664e+08	7.32886e+07	9.88121e+07	115.717	53.91	7	41	156.379	68.7	8	56	214.385	72.17	8	74	181.478	72.17	8	54	115	13.325	6.13818
	Sequence	# PSMs	# Proteins	# Protein Groups	Protein Group Accessions	Modifications	MH+ [Da]	A5: Area	B5: Area	C5: Area	D5: Area	q-Value	PEP	A2	XCorr A2	B2	XCorr B2	C2	XCorr C2	D2	XCorr D2	# Missed Cleavages
	VDGLDPVWLAEMAEK	16	5	1	U4SRC8	M12(Oxidation)	1688.82	4.47974e+06	8.15967e+06	6.06031e+06	2.12293e+07	0	1.384e-10	High	5.75831	High	5.73695	High	4.93748	High	5.55954	0
	VDGLDPVWLAEMAEK	28	5	1	U4SRC8		1672.83	1.06766e+07	2.04844e+07	2.19954e+07	8.28796e+07	0	6.057e-11	High	5.51205	High	5.83632	High	5.46981	High	5.74154	0
	WLADNNLNPQLHDYR	70	1	1	U4SRC8	Q10(Deamidated)	1869.89	1.49671e+07	1.11571e+08	8.7194e+07	1.22356e+08	0	0.006363	High	5.24746	High	5.23898	High	5.28567	High	5.33857	0
	GLDDEIKNNLTK	22	4	1	U4SRC8		1359.71	3.14766e+06	1.17086e+07	8.38031e+06	1.34724e+07	0	0.0003821	High	4.75763	High	4.58583	High	4.46808	High	4.55822	1
	VLNEQPTLIK	12	5	1	U4SRC8		1154.68	5.46318e+07	6.23172e+07	4.75172e+07	8.30031e+07	0	2.399e-06	High	3.63406	High	3.7149	High	3.91712	High	3.65444	0
	FGWENLVNK	18	5	1	U4SRC8		1106.56	2.67911e+07	1.31103e+08	8.51547e+07	9.10774e+07	0	0.0004714	High	3.628	High	3.54128	High	3.73864	High	3.64771	0
	FGWENLVNKR	21	5	1	U4SRC8		1262.66	6.9251e+06	5838837	3.10102e+06	1.13036e+07	0	9.703e-06	High	3.41265	High	3.33285	High	3.29501	High	3.16437	1
	RPIVIADDAALIGFDEK	16	5	1	U4SRC8		1843.01	0	9.32083e+06	1.33816e+07	4.65395e+07	0	3.558e-10			High	4.28811	High	6.28904	High	6.29857	0
	WLADNNLNPQLHDYR	4	1	1	U4SRC8	N6(Deamidated); N8(Deamidated)	1870.87	0	1.14004e+06	921308	0	0	0.001089			High	2.15166	High	2.54097			0
	RPIVIADDAALIGFDEKEYQK	11	5	1	U4SRC8		2391.26	0	0	4.11124e+06	1.63578e+07	0	5.406e-18					High	8.74042	High	7.58674	1
	VLNEQPTLIK	2	5	1	U4SRC8	N3(Deamidated)	1155.66	0	0	483087	0	0	0.005136					High	3.1325			0
	GLDDEIK	5	4	1	U4SRC8		789.399	8.42622e+06	247870	0	0	0.001	0.03721	High	2.12706	High	1.82039					0
U4SNK2	Ribosome-associated inhibitor A OS=Haemophilus parasuis 174 GN=raiA PE=4 SV=1 - [U4SNK2_HAEPR]	80.56	1	9	9	223	3.24127e+08	1.02118e+08	9.44223e+07	1.03121e+08	238.101	80.56	9	62	206.999	62.04	5	53	278.849	62.04	5	74	160.446	62.04	5	34	108	12.2795	7.62061
	Sequence	# PSMs	# Proteins	# Protein Groups	Protein Group Accessions	Modifications	MH+ [Da]	A5: Area	B5: Area	C5: Area	D5: Area	q-Value	PEP	A2	XCorr A2	B2	XCorr B2	C2	XCorr C2	D2	XCorr D2	# Missed Cleavages
	LPNGYEVEASIGTPVGDLFAK	36	1	1	U4SNK2		2177.11	1.11754e+07	6.86331e+06	3.19245e+06	5.0268e+07	0	3.809e-13	High	7.89589	High	7.57799	High	7.88473	High	7.62097	0
	LPNGYEVEASIGTPVGDLFAK	49	1	1	U4SNK2	N3(Deamidated)	2178.09	1.66565e+06	3.99554e+06	9.18093e+06	2.1265e+07	0	2.15e-11	High	6.64681	High	7.55138	High	7.62914	High	7.835	0
	AINEVESKLETQLNK	47	1	1	U4SNK2		1715.93	3.03949e+06	8.88246e+06	2.88257e+07	3.19087e+06	0	2.253e-09	High	5.31602	High	5.92563	High	6.16059	High	2.88829	1
	WQTQLINPHFIIHK	28	1	1	U4SNK2		1774.97	7.39103e+07	2.01128e+08	1.61252e+08	1.19973e+08	0	2.464e-06	High	5.04403	High	5.29203	High	5.15502	High	5.05134	0
	AHDEDLYK	3	1	1	U4SNK2		990.453	0	0	0	0	0	4.589e-05	High	3.23788							0
	AINEVESK	3	1	1	U4SNK2		889.462	1.67296e+07	0	0	0	0	0.0005932	High	2.86366							0
	QMEVTPAIR	10	1	1	U4SNK2	M2(Oxidation)	1060.55	2.99048e+08	1.1005e+07	324597	0	0	0.003508	High	2.61958	High	1.93838	High	2.00035			0
	QMEVTPAIR	21	1	1	U4SNK2		1044.55	8.49798e+08	9.63427e+07	9.3189e+07	1.39122e+08	0	0.005712	High	2.43636	High	2.27418	High	2.18698	High	2.1477	0
	MTINISSK	12	1	1	U4SNK2		893.482	9.52734e+06	1.39272e+06	1.02675e+06	390418	0	0.0002386	High	2.34287	High	2.14765	High	2.42377	High	2.25256	0
	AINEVESKLETQLNK	9	1	1	U4SNK2	N3(Deamidated)	1716.9	0	0	1.22099e+06	0	0	1.283e-08					High	4.78293			1
	LETQLNK	3	1	1	U4SNK2		845.473	4.86727e+07	0	0	0	0.001	0.01246	High	2.74554							0
	THIEERLAKLNK	2	1	1	U4SNK2		1451.83	1.15909e+07	0	0	0	0.001	0.03972	High	1.94363							2
U4S188	D-galactose-binding periplasmic protein OS=Haemophilus parasuis MN-H GN=mglB PE=4 SV=1 - [U4S188_HAEPR]	59.09	5	16	16	216	2.51027e+08	8.28053e+06	3.29975e+07	3.83556e+07	264.896	40.91	13	75	103.023	20.61	5	36	206.801	26.06	8	68	144.152	38.48	8	37	330	35.4146	6.01123
	Sequence	# PSMs	# Proteins	# Protein Groups	Protein Group Accessions	Modifications	MH+ [Da]	A5: Area	B5: Area	C5: Area	D5: Area	q-Value	PEP	A2	XCorr A2	B2	XCorr B2	C2	XCorr C2	D2	XCorr D2	# Missed Cleavages
	VVGGVDLLMNDSQNAQSIQNDQVDVLISK	3	7	1	U4S188	M9(Oxidation)	3115.56	5.17799e+06	0	0	0	0	4.293e-10	High	7.31734							0
	VVGGVDLLMNDSQNAQSIQNDQVDVLISK	3	7	1	U4S188		3099.56	1.24833e+06	0	0	0	0	1.809e-09	High	6.81809							0
	ALAINLVDPSAAPTIIGK	24	7	1	U4S188		1764.03	4.51616e+07	5.13491e+06	7.97687e+06	1.48535e+07	0	4.23e-11	High	6.16857	High	5.91447	High	5.76068	High	5.96476	0
	IPYVGVDKNNLSEFLK	69	3	1	U4S188	N10(Deamidated)	1836.98	2.96517e+08	1.56759e+07	5.74462e+07	7.06395e+07	0	0.0006832	High	5.96489	High	3.48912	High	5.96554	High	5.6808	1
	GEIAGTVLNDGVNQGK	23	6	1	U4S188		1571.81	3.62886e+07	1.99656e+06	2.82946e+07	7.40212e+06	0	9.709e-10	High	5.58892	High	5.61866	High	5.63265	High	5.5567	0
	TKYSVEQINK	6	6	1	U4S188		1209.65	4.89133e+07	0	0	0	0	4.556e-07	High	3.98936							1
	YDDNFMSLMR	14	7	1	U4S188		1291.54	1.54358e+08	4.03083e+06	1.32516e+07	2.95738e+07	0	3.927e-07	High	3.9581	High	3.7339	High	4.07934	High	3.37253	0
	YDDNFMSLMR	3	7	1	U4S188	M6(Oxidation); M9(Oxidation)	1323.53	1.16196e+07	0	0	0	0	3.372e-05	High	3.95561							0
	DKVDAWLSSSK	13	6	1	U4S188		1235.64	1.74186e+08	0	8.03648e+06	0	0	1.415e-05	High	3.76605			High	3.95379			1
	YDDNFMSLMR	9	7	1	U4S188	M9(Oxidation)	1307.54	3.64041e+07	0	1.6759e+06	0	0	0.001807	High	3.71217			High	3.20864			0
	VDAWLSSSK	5	6	1	U4S188		992.505	7.13397e+07	0	1.06597e+06	0	0	1.606e-05	High	3.07878			High	3.08265			0
	YSVEQINK	9	6	1	U4S188		980.505	2.82378e+08	350194	444733	0	0	4.864e-05	High	2.93957	High	2.68689	High	2.75305			0
	IGVTIYK	7	7	1	U4S188		793.483	1.0228e+08	0	778315	988993	0	0.00185	High	2.71123			High	2.65931	High	2.49203	0
	GEPGHPDAEAR	3	7	1	U4S188		1135.51	435045	0	0	0	0	0.001463	High	2.60186							0
	IQYVMLK	3	7	1	U4S188		894.516	526191	0	0	0	0	0.001744	High	2.06459							0
	ALAINLVDPSAAPTIIGK	1	7	1	U4S188	N5(Deamidated)	1765.01	0	338510	0	0	0	1.106e-08			High	4.85038					0
	GEIAGTVLNDGVNQGK	5	6	1	U4S188	N9(Deamidated)	1572.78	0	0	1.69087e+06	0	0	2.183e-10					High	5.38225			0
	LGIQTEELFVDTGMWDAALAK	5	6	1	U4S188		2308.15	0	0	0	1.93783e+06	0	1.364e-10							High	6.98434	0
	AFYVGTNPQESGVIQGELIAK	4	7	1	U4S188		2221.17	0	0	0	1.10503e+07	0	1.732e-09							High	6.75553	0
	LPIFGVDALPEVLQLIQK	6	6	1	U4S188		1993.17	0	0	0	1.34966e+06	0	3.531e-08							High	5.60952	0
	IPYVGVDK	1	5	1	U4S188		890.498	5.86376e+06	0	0	0	0.001	0.0365	High	2.00714							0
U4RP19	Protease Do family protein OS=Haemophilus parasuis SW114 GN=HPSSW114_1783 PE=4 SV=1 - [U4RP19_HAEPR]	44.96	4	1	16	196	1.18886e+07	3.13894e+07	1.51946e+07	7.39817e+07	98.4375	14.04	6	24	245.522	32.46	12	66	186.808	22.15	8	51	234.202	37.06	11	55	456	48.0984	7.38623
	Sequence	# PSMs	# Proteins	# Protein Groups	Protein Group Accessions	Modifications	MH+ [Da]	A5: Area	B5: Area	C5: Area	D5: Area	q-Value	PEP	A2	XCorr A2	B2	XCorr B2	C2	XCorr C2	D2	XCorr D2	# Missed Cleavages
	LVGADPMSDVALIQLENPK	24	7	2	U4RRZ2;U4RP19		2010.06	5.53909e+06	6.33084e+07	3.32181e+07	1.64877e+08	0	3.072e-10	High	7.12283	High	6.916	High	6.96822	High	6.96418	0
	LVGADPMSDVALIQLENPK	18	7	2	U4RRZ2;U4RP19	M7(Oxidation)	2026.07	1.8833e+06	1.61321e+07	5.92894e+06	2.0662e+07	0	9.356e-10	High	5.93661	High	6.35004	High	6.22065	High	6.43097	0
	GEGSGVIIDAK	9	7	2	U4RRZ2;U4RP19		1045.56	1.87762e+07	3.69147e+06	724278	0	0	9.957e-05	High	3.95002	High	4.24831	High	3.86478			0
	KGDVIVGVNR	3	7	2	U4RRZ2;U4RP19		1056.62	8.4304e+06	0	0	0	0	3.01e-06	High	3.8711							1
	QFKGEGSGVIIDAK	7	7	2	U4RRZ2;U4RP19		1448.78	8.45929e+06	0	0	961657	0	0.01934	High	2.99245					High	3.50116	1
	VRPAVVSIAIEGK	27	7	2	U4RRZ2;U4RP19		1338.82	302129	9.32681e+06	3.63893e+06	4242726	0	0.0001895	High	2.60567	High	4.33386	High	4.26954	High	4.31285	0
	EIELTYLR	17	7	2	U4RRZ2;U4RP19		1036.57	3.85493e+06	2.15329e+07	8.7268e+06	9.72944e+06	0	0.0001341	High	2.57844	High	2.65261	High	2.66139	High	2.56823	0
	VLDSNPSAIALNILR	9	7	2	U4RRZ2;U4RP19		1595.91	0	1.04591e+06	727330	2.79929e+07	0	1.114e-14			High	6.15343	High	5.42186	High	4.73265	0
	STGDIDEGYESYIQTDAAVNR	6	7	2	U4RRZ2;U4RP19		2304.04	0	2.73104e+06	0	2.90754e+07	0	8.149e-09			High	6.02883			High	7.10524	0
	SLLPSLNGAEFSNYNEK	7	7	2	U4RRZ2;U4RP19		1882.93	0	2.89981e+06	967612	1.0035e+07	0	4.783e-09			High	5.55226	High	4.93487	High	5.72246	0
	LVGADPMSDVALIQLENPK	3	7	2	U4RRZ2;U4RP19	M7(Oxidation); Q14(Deamidated)	2027.04	0	0	0	0	0	1.364e-05			High	4.64871					0
	GYVVTNNHVIDNADK	2	7	2	U4RRZ2;U4RP19		1658.82	0	188034	0	0	0	3.839e-05			High	4.44615					0
	AGDVITGLNGQK	3	7	2	U4RRZ2;U4RP19	N9(Deamidated); Q11(Deamidated)	1174.6	0	1.65432e+06	0	0	0	9.952e-06			High	4.03505					0
	AGDVITGLNGQK	7	7	2	U4RRZ2;U4RP19		1172.64	0	536687	298653	497095	0	4.021e-06			High	3.8506	High	4.02688	High	3.38186	0
	AGDVITGLNGQK	15	7	2	U4RRZ2;U4RP19	N9(Deamidated)	1173.62	0	1.50199e+06	1.26161e+06	0	0	1.647e-06			High	3.7483	High	4.13063			0
	KVLDSNPSAIALNILR	1	7	2	U4RRZ2;U4RP19		1724.01	0	720828	0	0	0	9.547e-08			High	3.13705					1
	LVGADPMSDVALIQLENPKNLTEIK	17	4	1	U4RP19	N17(Deamidated)	2709.44	0	729377	543820	8.17999e+06	0	4.16e-05			High	2.86627	High	3.07062	High	3.57006	1
	GGELNADLAK	3	7	2	U4RRZ2;U4RP19	N5(Deamidated)	988.502	0	102782	0	0	0	0.001199			High	2.81794					0
	VGDFTVAIGNPFGLGQTVTSGIVSALGR	4	7	2	U4RRZ2;U4RP19		2733.46	0	0	0	2.09373e+06	0	8.556e-08							High	6.76518	0
	AVPEEFEFFFGPDMFR	6	7	2	U4RRZ2;U4RP19	M14(Oxidation)	1980.89	0	0	0	1.09652e+07	0	1.332e-09							High	5.3346	0
	AVPEEFEFFFGPDMFR	6	7	2	U4RRZ2;U4RP19		1964.89	0	0	0	7.7991e+06	0	2.369e-07							High	5.0023	0
	SLLPSLNGAEFSNYNEK	1	7	2	U4RRZ2;U4RP19	N7(Deamidated)	1883.91	0	0	0	4.65081e+06	0	1.586e-08							High	3.93732	0
	LVGADPMSDVALIQLENPKNLTEIK	1	4	1	U4RP19	M7(Oxidation); N17(Deamidated)	2725.43	0	889819	0	0	0.009	0.2927			High	2.33053					1
U4RRZ2	Periplasmic serine protease do/hhoA-like protein OS=Haemophilus parasuis str. Nagasaki GN=HPNK_09619 PE=4 SV=1 - [U4RRZ2_HAEPR]	47.03	3	1	17	195	1.18886e+07	3.13894e+07	1.61868e+07	7.39817e+07	98.4375	14.07	6	24	251	34.51	13	65	196.759	24.18	9	52	243.63	39.12	12	54	455	48.0054	8.104
	Sequence	# PSMs	# Proteins	# Protein Groups	Protein Group Accessions	Modifications	MH+ [Da]	A5: Area	B5: Area	C5: Area	D5: Area	q-Value	PEP	A2	XCorr A2	B2	XCorr B2	C2	XCorr C2	D2	XCorr D2	# Missed Cleavages
	LVGADPMSDVALIQLENPK	24	7	2	U4RRZ2;U4RP19		2010.06	5.53909e+06	6.33084e+07	3.32181e+07	1.64877e+08	0	3.072e-10	High	7.12283	High	6.916	High	6.96822	High	6.96418	0
	LVGADPMSDVALIQLENPK	18	7	2	U4RRZ2;U4RP19	M7(Oxidation)	2026.07	1.8833e+06	1.61321e+07	5.92894e+06	2.0662e+07	0	9.356e-10	High	5.93661	High	6.35004	High	6.22065	High	6.43097	0
	GEGSGVIIDAK	9	7	2	U4RRZ2;U4RP19		1045.56	1.87762e+07	3.69147e+06	724278	0	0	9.957e-05	High	3.95002	High	4.24831	High	3.86478			0
	KGDVIVGVNR	3	7	2	U4RRZ2;U4RP19		1056.62	8.4304e+06	0	0	0	0	3.01e-06	High	3.8711							1
	QFKGEGSGVIIDAK	7	7	2	U4RRZ2;U4RP19		1448.78	8.45929e+06	0	0	961657	0	0.01934	High	2.99245					High	3.50116	1
	VRPAVVSIAIEGK	27	7	2	U4RRZ2;U4RP19		1338.82	302129	9.32681e+06	3.63893e+06	4242726	0	0.0001895	High	2.60567	High	4.33386	High	4.26954	High	4.31285	0
	EIELTYLR	17	7	2	U4RRZ2;U4RP19		1036.57	3.85493e+06	2.15329e+07	8.7268e+06	9.72944e+06	0	0.0001341	High	2.57844	High	2.65261	High	2.66139	High	2.56823	0
	VLDSNPSAIALNILR	9	7	2	U4RRZ2;U4RP19		1595.91	0	1.04591e+06	727330	2.79929e+07	0	1.114e-14			High	6.15343	High	5.42186	High	4.73265	0
	STGDIDEGYESYIQTDAAVNR	6	7	2	U4RRZ2;U4RP19		2304.04	0	2.73104e+06	0	2.90754e+07	0	8.149e-09			High	6.02883			High	7.10524	0
	SLLPSLNGAEFSNYNEK	7	7	2	U4RRZ2;U4RP19		1882.93	0	2.89981e+06	967612	1.0035e+07	0	4.783e-09			High	5.55226	High	4.93487	High	5.72246	0
	LVGADPMSDVALIQLENPK	3	7	2	U4RRZ2;U4RP19	M7(Oxidation); Q14(Deamidated)	2027.04	0	0	0	0	0	1.364e-05			High	4.64871					0
	GYVVTNNHVIDNADK	2	7	2	U4RRZ2;U4RP19		1658.82	0	188034	0	0	0	3.839e-05			High	4.44615					0
	AGDVITGLNGQK	3	7	2	U4RRZ2;U4RP19	N9(Deamidated); Q11(Deamidated)	1174.6	0	1.65432e+06	0	0	0	9.952e-06			High	4.03505					0
	AGDVITGLNGQK	7	7	2	U4RRZ2;U4RP19		1172.64	0	536687	298653	497095	0	4.021e-06			High	3.8506	High	4.02688	High	3.38186	0
	AGDVITGLNGQK	15	7	2	U4RRZ2;U4RP19	N9(Deamidated)	1173.62	0	1.50199e+06	1.26161e+06	0	0	1.647e-06			High	3.7483	High	4.13063			0
	TVENLGELR	9	3	1	U4RRZ2		1030.56	0	9.32504e+06	6.61559e+06	1.46808e+07	0	5.662e-05			High	3.46913	High	3.35173	High	3.2468	0
	KVLDSNPSAIALNILR	1	7	2	U4RRZ2;U4RP19		1724.01	0	720828	0	0	0	9.547e-08			High	3.13705					1
	LVGADPMSDVALIQLENPKDLTEIK	8	3	1	U4RRZ2		2709.44	0	729377	543820	8.17999e+06	0	2.134e-05			High	2.86627	High	3.07062	High	3.49633	1
	GGELNADLAK	3	7	2	U4RRZ2;U4RP19	N5(Deamidated)	988.502	0	102782	0	0	0	0.001199			High	2.81794					0
	VGDFTVAIGNPFGLGQTVTSGIVSALGR	4	7	2	U4RRZ2;U4RP19		2733.46	0	0	0	2.09373e+06	0	8.556e-08							High	6.76518	0
	AVPEEFEFFFGPDMFR	6	7	2	U4RRZ2;U4RP19	M14(Oxidation)	1980.89	0	0	0	1.09652e+07	0	1.332e-09							High	5.3346	0
	AVPEEFEFFFGPDMFR	6	7	2	U4RRZ2;U4RP19		1964.89	0	0	0	7.7991e+06	0	2.369e-07							High	5.0023	0
	SLLPSLNGAEFSNYNEK	1	7	2	U4RRZ2;U4RP19	N7(Deamidated)	1883.91	0	0	0	4.65081e+06	0	1.586e-08							High	3.93732	0
A0A063CVU8	Peptide transporter OS=Haemophilus parasuis HPS10 GN=HPS10_01295 PE=4 SV=1 - [A0A063CVU8_HAEPR]	43.5	1	2	18	193	1.64898e+07	8.32399e+07	4.8728e+07	3.06776e+08	115.461	22.98	10	31	190.643	26.74	12	45	168.883	25.24	11	41	343.894	40.49	16	76	531	59.3541	7.54736
	Sequence	# PSMs	# Proteins	# Protein Groups	Protein Group Accessions	Modifications	MH+ [Da]	A5: Area	B5: Area	C5: Area	D5: Area	q-Value	PEP	A2	XCorr A2	B2	XCorr B2	C2	XCorr C2	D2	XCorr D2	# Missed Cleavages
	SPTGFSPALVMDGISYNASSQQVYNR	17	8	2	U4RX60;A0A063CVU8		2789.32	1.97558e+06	3.25821e+06	1.96494e+06	52642556	0	1.674e-10	High	6.71348	High	6.67046	High	6.76003	High	7.07891	0
	DFNADDVVFSFQR	19	8	2	U4RX60;A0A063CVU8		1559.72	7.62762e+06	2.68724e+07	8.23922e+06	3.05521e+08	0	6.545e-06	High	5.10965	High	4.79484	High	5.00398	High	4.84011	0
	FKNPELDALLHK	19	8	2	U4RX60;A0A063CVU8		1424.8	667131	2.32897e+07	2.31534e+07	1.08327e+08	0	4.486e-09	High	4.60537	High	6.07546	High	5.76238	High	6.18131	1
	MAELVQSDWEK	12	8	2	U4RX60;A0A063CVU8	M1(Oxidation)	1351.63	620852	9.40834e+06	4.27819e+06	3.18402e+07	0	1.569e-05	High	4.26355	High	4.32117	High	4.22027	High	4.05093	0
	MAELVQSDWEK	12	8	2	U4RX60;A0A063CVU8		1335.63	2.0637e+07	7.76107e+07	4.79923e+07	1.95236e+08	0	0.00122	High	4.1429	High	4.25591	High	4.1881	High	4.09528	0
	LIFEIVPDATAR	12	8	2	U4RX60;A0A063CVU8		1344.75	1.84193e+07	1.12634e+08	6.3298e+07	4.19571e+08	0	8.216e-08	High	3.86505	High	3.31545	High	3.47235	High	3.67271	0
	IYEQAQVLLK	12	8	2	U4RX60;A0A063CVU8		1204.7	8.39971e+06	5.9475e+07	3.48937e+07	1.09318e+08	0	0.001291	High	3.5485	High	3.65706	High	3.6458	High	3.56224	0
	NAIIDAVYR	12	8	2	U4RX60;A0A063CVU8		1034.57	8405610	4.13613e+07	2.61864e+07	159906970	0	7.553e-06	High	2.98039	High	3.29977	High	3.12579	High	3.05171	0
	QSPFGYTYLYGTK	12	8	2	U4RX60;A0A063CVU8		1524.74	4.44747e+06	4.06419e+07	1.60869e+07	1.14851e+08	0	0.0001843	High	2.86392	High	3.18519	High	3.01907	High	3.26997	0
	QALNYAVDK	9	8	2	U4RX60;A0A063CVU8		1021.54	1.04129e+07	1.25626e+06	167662	0	0	0.006168	High	2.57482	High	2.29598	High	2.09308			0
	APFDNVK	3	8	2	U4RX60;A0A063CVU8		790.409	5.19515e+06	0	0	0	0	0.0002175	High	2.33461							0
	LQAGACDLIDFPNAADLEK	9	8	2	U4RX60;A0A063CVU8	C6(Carbamidomethyl)	2061.01	0	1.22396e+06	618414	1.12842e+07	0	6.853e-11			High	7.27679	High	6.36119	High	7.54418	0
	SPTGFSPALVMDGISYNASSQQVYNR	8	8	2	U4RX60;A0A063CVU8	M11(Oxidation)	2805.33	0	1.62434e+06	0	6.55795e+06	0	2.104e-10			High	6.42207			High	7.14238	0
	NPELDALLHK	8	8	2	U4RX60;A0A063CVU8		1149.63	0	1.05327e+06	1.04572e+06	3.80357e+06	0	0.0013			High	3.87387	High	3.87039	High	4.15821	0
	TFINCVSR	5	8	2	U4RX60;A0A063CVU8	C5(Carbamidomethyl)	996.499	0	381310	0	1.24962e+06	0	0.0004273			High	2.92378			High	3.08594	0
	EAGFENGFETDIWVQPVVR	7	8	2	U4RX60;A0A063CVU8		2193.06	0	0	0	5.611e+06	0	1.276e-07							High	6.43363	0
	EAGFENGFETDIWVQPVVR	4	8	2	U4RX60;A0A063CVU8	N6(Deamidated)	2194.05	0	0	0	3.30999e+06	0	2.675e-07							High	6.3348	0
	VSDDGLTYTFNLR	3	3	1	A0A063CVU8		1500.74	0	0	0	5.11631e+06	0	8.01e-08							High	5.25764	0
	AGELTAGTYGWSADNGDPDNFLSPLFGSENVGNSNYAR	2	1	1	A0A063CVU8	N15(Deamidated); N20(Deamidated); N30(Deamidated)	3966.76	0	0	0	1.4221e+06	0	0.000139							High	4.16373	0
	AGELTAGTYGWSADNGDPDNFLSPLFGSENVGNSNYAR	2	1	1	A0A063CVU8	N15(Deamidated); N20(Deamidated)	3965.76	0	0	0	1.67383e+06	0	0.007539							High	3.99233	0
	LVSYEWGDYIK	3	8	2	U4RX60;A0A063CVU8		1372.69	0	0	0	1.10216e+07	0	3.341e-06							High	3.8169	0
	RMAELVQSDWEK	3	8	2	U4RX60;A0A063CVU8	M2(Oxidation)	1507.73	0	0	0	779830	0	0.01949							High	2.60982	1
U4SWH2	DNA-binding protein HU-alpha OS=Haemophilus parasuis 174 GN=hupA PE=3 SV=1 - [U4SWH2_HAEPR]	74.44	1	8	8	189	1.21335e+08	7.31432e+07	6.2083e+07	4.1462e+08	182.842	74.44	8	41	251.474	73.33	7	55	239.179	73.33	7	52	192.669	73.33	7	41	90	9.45317	9.70068
	Sequence	# PSMs	# Proteins	# Protein Groups	Protein Group Accessions	Modifications	MH+ [Da]	A5: Area	B5: Area	C5: Area	D5: Area	q-Value	PEP	A2	XCorr A2	B2	XCorr B2	C2	XCorr C2	D2	XCorr D2	# Missed Cleavages
	TNEAIEIPAANVPAFVAGK	33	1	1	U4SWH2		1912.02	6.88741e+07	8.00798e+07	7.46441e+07	1.61304e+08	0	3.224e-10	High	6.49572	High	6.1815	High	5.91101	High	5.66671	0
	TELVDAIAAGADLSK	13	1	1	U4SWH2		1473.78	6.29106e+07	6.59723e+07	4.98028e+07	2.26793e+08	0	1.632e-08	High	6.17104	High	5.88896	High	5.94201	High	5.72478	0
	KGDSVQLIGFGTFK	24	1	1	U4SWH2		1496.82	1.29876e+07	1.72655e+07	1.21874e+07	3.03263e+07	0	3.173e-07	High	5.86675	High	5.83717	High	5.90463	High	5.9436	1
	AALEATLNAISESLK	50	1	1	U4SWH2		1530.84	1.96337e+08	7.33775e+07	6.18021e+07	7.68159e+08	0	4.513e-10	High	5.71375	High	5.75851	High	5.81694	High	5.79906	0
	MNKTELVDAIAAGADLSK	8	1	1	U4SWH2		1846.96	3.05837e+06	2.04467e+06	1.63481e+06	9.60108e+06	0	1.244e-09	High	5.33559	High	4.97795	High	4.18615	High	4.88533	1
	AALEATLNAISESLKK	23	1	1	U4SWH2		1658.93	9.87951e+07	5.57283e+07	2.6915e+07	2.48907e+08	0	4.862e-08	High	5.30232	High	5.03447	High	4.92103	High	5.10572	1
	AALEATLNAISESLK	12	1	1	U4SWH2	N8(Deamidated)	1531.83	318853	1.95667e+06	247094	1.26038e+07	0	2.311e-06	High	4.91547	High	4.75362	High	4.80011	High	5.351	0
	GDSVQLIGFGTFK	14	1	1	U4SWH2		1368.71	1.78687e+07	1.5772e+07	1.17073e+07	1.17571e+08	0	4.182e-07	High	4.73669	High	4.90641	High	4.95233	High	4.63536	0
	TNEAIEIPAANVPAFVAGK	10	1	1	U4SWH2	N2(Deamidated)	1913	0	1.60473e+06	1.00065e+06	0	0	5.689e-08			High	5.72515	High	5.19263			0
	TELVDAIAAGADLSKK	2	1	1	U4SWH2		1601.87	2.69458e+06	0	0	0	0.002	0.06265	High	1.55762							1
B8QR06	VtaA12 OS=Haemophilus parasuis GN=vtaA12 PE=4 SV=1 - [B8QR06_HAEPR]	25.46	3	22	23	181	7.65905e+07	8.65694e+06	6.19062e+06	9.30268e+06	327.69	25.46	21	69	224.139	14.93	12	45	225.028	13.5	11	43	112.695	10.47	8	24	1681	165.43	6.7417
	Sequence	# PSMs	# Proteins	# Protein Groups	Protein Group Accessions	Modifications	MH+ [Da]	A5: Area	B5: Area	C5: Area	D5: Area	q-Value	PEP	A2	XCorr A2	B2	XCorr B2	C2	XCorr C2	D2	XCorr D2	# Missed Cleavages
	GEQGDQGLKGETGPAGPAGPAGPVGPVGPQGAK	2	1	1	B8QR06		2938.47	1.08393e+06	0	0	0	0	1.216e-11	High	8.24444							1
	GEAGPAGPQGPAGATGPEGPVGPTGPAGPTGPK	9	2	1	B8QR06		2791.38	1.07677e+06	2.27773e+06	1.74306e+06	0	0	4.978e-07	High	8.09634	High	7.8529	High	6.9421			0
	GEQGLQGATGPAGPAGAPGVAGPK	23	1	1	B8QR06		2045.05	3.14109e+06	4.44709e+06	4.55706e+06	7.14034e+06	0	4.919e-13	High	7.5103	High	7.57764	High	7.57725	High	7.51246	0
	GDTGPAGPAGAQGEQGPIGPAGPK	17	1	1	B8QR06		2087.03	7.38354e+06	5.23955e+06	3.1642e+06	3.0358e+06	0	1.305e-12	High	6.83717	High	6.62443	High	7.05731	High	6.26901	0
	GEQGLQGATGPAGPPGPAGAR	3	1	1	B8QR06		1845.92	5.16019e+06	0	0	0	0	4.959e-12	High	6.81219							0
	GEQGAAGPTGPQGAPGPVGPAGAAGPAGPR	11	1	1	B8QR06		2507.24	3.59866e+06	1.5815e+06	2.00818e+06	6.32689e+06	0	7.438e-09	High	6.6012	High	5.41948	High	5.61842	High	5.54542	0
	GEKGDTGPAGPAGAQGEQGPIGPAGPK	1	1	1	B8QR06		2401.17	5.57453e+06	0	0	0	0	3.665e-13	High	6.14842							1
	GEQGLTGPAGPQGVPGPAGPVGPAGER	23	1	1	B8QR06		2410.21	4.01247e+07	1.62842e+07	1.08487e+07	1.44408e+07	0	8.767e-15	High	5.84307	High	5.85217	High	5.90226	High	5.55739	0
	GEPGLAGPTGPQGAPGPVGPAGAAGPAGPR	3	1	1	B8QR06		2518.28	3.68739e+06	0	0	0	0	2.099e-10	High	5.76618							0
	GPAGATGQTGPAGPR	3	1	1	B8QR06		1294.65	2.69412e+07	0	0	0	0	2.886e-07	High	4.59717							0
	GDQGLVGPQGPTGAK	8	1	1	B8QR06		1381.71	6.80115e+06	431775	0	433269	0	4.482e-05	High	4.49203	High	4.23549			High	3.22807	0
	GPAGPAGEQGPAGPR	6	2	1	B8QR06		1318.65	9.05339e+07	1.33612e+06	0	0	0	3.128e-10	High	4.33603	High	4.44166					0
	GDAGLQGPAGER	3	2	1	B8QR06		1127.54	4.71699e+07	0	0	0	0	2.974e-06	High	4.24823							0
	GEVGPAGPTGPTGAR	12	1	1	B8QR06		1323.67	2.40781e+07	1.42928e+06	423738	377929	0	0.00154	High	3.97203	High	3.86599	High	3.31967	High	3.48375	0
	GEPGAPGPMGPQGPQGK	11	1	1	B8QR06		1561.74	3.75434e+07	2.7565e+06	1.26042e+06	5.05974e+06	0	1.673e-05	High	3.61437	High	3.15699	High	3.31195	High	3.3449	0
	GPAGPVGPVGPR	11	1	1	B8QR06		1060.59	9.20678e+07	3.79162e+06	954546	6.02646e+06	0	3.584e-07	High	3.5548	High	3.6813	High	3.93682	High	3.66804	0
	GEPGAPGPMGPQGPQGK	7	1	1	B8QR06	M9(Oxidation)	1577.74	1.35814e+07	297782	0	183242	0	0.0007284	High	3.51283	High	2.40015			High	1.75773	0
	GPAGETGPR	3	2	1	B8QR06		841.416	328807	0	0	0	0	0.002229	High	3.11308							0
	GEAGPTGPR	3	2	2	B8QR30;B8QR06		841.416	690280	0	0	0	0	0.003244	High	2.62147							0
	GPAGDKGDKGDTGPMGPPGPVGPAGPTGPEGPR	2	1	1	B8QR06		2980.44	4.76607e+06	0	967167	0	0	2.431e-05	High	1.99772			High	3.71097			2
	GDKGDTGPMGPPGPVGPAGPTGPEGPR	6	1	1	B8QR06		2455.16	0	2.19507e+06	2.03067e+06	0	0	1.042e-15			High	6.85164	High	6.98159			1
	GDTGPMGPPGPVGPAGPTGPEGPR	10	1	1	B8QR06		2155.01	0	2.58086e+06	3166069	0	0	9.33e-13			High	5.55359	High	6.28882			0
	GPEGPQGPR	3	1	1	B8QR06		894.443	678152	0	0	0	0.001	0.02591	High	2.52049							0
	GEPGIQGPR	1	1	1	B8QR06		910.474	1.00504e+07	0	0	0	0.006	0.2146	High	1.32903							0
A0A0E1RMH8	Periplasmic iron-binding protein OS=Haemophilus parasuis 29755 GN=fbpA PE=4 SV=1 - [A0A0E1RMH8_HAEPR]	44.87	7	14	14	178	2.95308e+07	1.04114e+08	5.27312e+07	1.33209e+08	112.714	34.6	10	32	225.662	40.18	13	60	177.744	40.18	11	46	131.24	40.18	11	40	341	37.6416	8.74854
	Sequence	# PSMs	# Proteins	# Protein Groups	Protein Group Accessions	Modifications	MH+ [Da]	A5: Area	B5: Area	C5: Area	D5: Area	q-Value	PEP	A2	XCorr A2	B2	XCorr B2	C2	XCorr C2	D2	XCorr D2	# Missed Cleavages
	EGICDYALGNSYYYGK	15	6	1	A0A0E1RMH8	C4(Carbamidomethyl)	1872.81	2.24978e+07	1.22359e+08	5.60853e+07	5.0203e+07	0	2.484e-08	High	6.07281	High	6.04721	High	5.90562	High	5.88177	0
	LIEYLSGNQAQALYAK	18	3	1	A0A0E1RMH8		1781.94	8.87004e+06	4.17344e+07	3.1535e+07	3.49077e+07	0	8.76e-15	High	6.02526	High	6.21292	High	5.95707	High	5.85455	0
	GWGTYSTDALKLEDIAK	18	6	1	A0A0E1RMH8		1867.94	11710982	4.90022e+07	1.98907e+07	1.90673e+08	0	3.624e-07	High	5.6799	High	5.905	High	5.56153	High	5.63596	1
	LVDEVKFDDFGAK	24	7	1	A0A0E1RMH8		1482.75	8.2744e+06	1.43905e+07	9.82383e+06	2.46583e+07	0	5.428e-07	High	4.58737	High	4.42234	High	4.39845	High	4.47468	1
	DSNGEWFGLTK	11	6	1	A0A0E1RMH8		1253.58	6.90918e+06	4.05987e+07	2.57268e+07	62903303	0	5.222e-07	High	3.80781	High	4.42534	High	4.50967	High	4.13726	0
	GWGTYSTDALK	13	6	1	A0A0E1RMH8		1198.58	6.55338e+06	1.27557e+08	7.05733e+07	1.4605e+08	0	0.001665	High	3.13317	High	3.11426	High	3.07853	High	3.22883	0
	ANLAQKPQGGDRDQVK	4	6	1	A0A0E1RMH8		1724.9	2.77766e+06	0	0	0	0	0.004872	High	2.94535							1
	ADVAPSDLVK	12	5	1	A0A0E1RMH8		1014.55	4.41635e+07	6.24269e+07	2.68837e+07	5.84175e+07	0	0.00309	High	2.55515	High	2.90369	High	2.66609	High	2.81221	0
	FDDFGAK	6	7	1	A0A0E1RMH8		799.362	2.19311e+07	2.56308e+06	0	0	0	0.001365	High	2.35428	High	2.10806					0
	VGALPAGFDYLDLAKPEYK	10	3	1	A0A0E1RMH8		2067.08	5.46789e+06	2.63391e+07	9.4213e+06	4.10736e+07	0	2.176e-10	High	1.22119	High	5.75746	High	1.23598	High	1.71406	0
	EGICDYALGNSYYYGK	6	6	1	A0A0E1RMH8	C4(Carbamidomethyl); N10(Deamidated)	1873.8	0	3.8049e+06	2.34146e+06	0	0	3.949e-13			High	6.23366	High	6.39406			0
	EGELSPADVLLTVDISR	12	6	1	A0A0E1RMH8		1813.96	0	1.03706e+06	352552	1.47895e+07	0	3.493e-10			High	5.14712	High	4.41973	High	5.53602	0
	DSNGEWFGLTK	12	6	1	A0A0E1RMH8	N3(Deamidated)	1254.56	0	1.35921e+07	6.17592e+06	1.10589e+07	0	1.904e-06			High	3.9859	High	3.89935	High	3.70364	0
	VNVIFADK	9	6	1	A0A0E1RMH8		905.514	0	2.45429e+06	864520	3.0681e+06	0	0.0001373			High	3.00187	High	2.95168	High	2.67215	0
	QPYLIEPMLK	5	6	1	A0A0E1RMH8	M8(Oxidation)	1247.68	0	4.07617e+06	0	8.25583e+06	0	0.03396			High	2.24663			High	2.14176	0
	QPYLIEPMLK	2	6	1	A0A0E1RMH8		1231.68	0	0	4814377	0	0	0.01305					High	1.81089			0
	ADVAPSDLVKGWGTYSTDALK	1	5	1	A0A0E1RMH8		2194.1	0	1.38128e+06	0	0	0.001	0.02228			High	2.0565					1
A0A0E1RI54	Putrescine-binding periplasmic protein OS=Haemophilus parasuis 29755 GN=potD_1 PE=3 SV=1 - [A0A0E1RI54_HAEPR]	55.49	9	12	14	176	7.57397e+06	2.47588e+07	1.38558e+07	2.89799e+07	75.985	25.43	7	19	293.373	45.09	12	75	186.167	36.13	10	47	128.169	43.64	11	35	346	38.4398	5.38916
	Sequence	# PSMs	# Proteins	# Protein Groups	Protein Group Accessions	Modifications	MH+ [Da]	A5: Area	B5: Area	C5: Area	D5: Area	q-Value	PEP	A2	XCorr A2	B2	XCorr B2	C2	XCorr C2	D2	XCorr D2	# Missed Cleavages
	EITEDPAIYPTSEVLQK	16	7	1	A0A0E1RI54		1932.98	2.39955e+06	1.39598e+07	6.49793e+06	1.26086e+07	0	2.21e-09	High	5.90657	High	6.06554	High	5.59995	High	5.44419	0
	EGPVLWVDTLAIPSNAK	33	6	1	A0A0E1RI54		1809.98	2.40027e+06	9.55553e+06	8.16697e+06	2.3194e+06	0	7.266e-10	High	5.37158	High	5.76397	High	5.44317	High	5.55645	0
	LINYLLSAPVAEK	10	7	1	A0A0E1RI54		1430.83	4.6346e+06	2.60435e+07	1.61396e+07	2.6536e+07	0	8.552e-11	High	4.8673	High	4.95344	High	5.04476	High	4.61466	0
	LTLEIGYPTSNVK	15	7	1	A0A0E1RI54		1434.79	3.15054e+06	1.87702e+07	9.38081e+06	0	0	1.319e-09	High	4.49415	High	4.70554	High	4.61698			0
	EQAPVNMVFPK	10	7	1	A0A0E1RI54		1259.64	1.60669e+06	9.21127e+06	6.344e+06	8.67272e+06	0	0.001043	High	2.85926	High	2.87604	High	2.95716	High	2.88434	0
	EVFNIALLK	15	7	1	A0A0E1RI54		1046.62	8.41062e+06	2.94626e+07	1.60471e+07	4.59008e+07	0	0.007104	High	2.46848	High	2.86216	High	2.38449	High	2.37604	0
	VQLLDDAR	10	7	1	A0A0E1RI54		929.511	9.6767e+06	188270	1.28983e+06	3.85869e+06	0	5.943e-06	High	1.36906	High	2.60092	High	2.79426	High	2.69725	0
	SQWQDDVGDAIELYEK	5	7	1	A0A0E1RI54		1895.88	0	540243	0	1.45028e+07	0	1.834e-08			High	5.31754			High	5.8185	0
	DGGYDVIAPSNYFVSK	2	7	1	A0A0E1RI54	N11(Deamidated)	1732.81	0	1.23759e+06	0	0	0	1.345e-05			High	5.13017					0
	DGGYDVIAPSNYFVSK	9	7	1	A0A0E1RI54		1731.82	0	2.30081e+06	1.30392e+06	1.27493e+06	0	3.562e-06			High	5.06653	High	4.49016	High	4.61957	0
	EGPVLWVDTLAIPSNAK	12	6	1	A0A0E1RI54	N15(Deamidated)	1810.96	0	951562	589847	0	0	2.542e-07			High	4.96561	High	4.86492			0
	VVVSSLESNETMYAK	1	7	1	A0A0E1RI54	N9(Deamidated)	1657.8	0	2.40768e+06	0	0	0	4.874e-07			High	4.56649					0
	DLNPDWLNKPYDK	7	7	1	A0A0E1RI54		1617.79	0	3.24751e+06	2.13154e+06	0	0	2.564e-07			High	4.51218	High	4.09598			0
	LINYLLSAPVAEK	2	7	1	A0A0E1RI54	N3(Deamidated)	1431.81	0	469927	0	0	0	3.078e-08			High	4.47005					0
	AAYEELLK	9	14	2	A0A0E1RI54;A0A084EWD0		936.51	0	6.07545e+06	3.29536e+06	6.1486e+06	0	0.0008296			High	2.95635	High	3.06226	High	3.07434	0
	VQLLDDAR	1	7	1	A0A0E1RI54	Q2(Deamidated)	930.497	0	259017	0	0	0	0.0008732			High	2.95617					0
	EVFNIALLK	10	7	1	A0A0E1RI54	N4(Deamidated)	1047.61	0	3.48491e+06	0	0	0	0.004717			High	2.65332					0
	YSLPQLLGAPGIAFNTNSYK	3	3	1	A0A0E1RI54		2154.12	0	0	0	2.76409e+06	0	1.004e-07							High	4.73209	0
	YSLPQLLGAPGIAFNTNSYK	3	3	1	A0A0E1RI54	N17(Deamidated)	2155.11	0	0	0	1.20418e+06	0	1.5e-06							High	4.36742	0
	GDNFTAWGDLWKPEFK	3	3	1	A0A0E1RI54		1910.91	0	0	0	3.8355e+06	0	6.129e-05							High	2.77951	0
U4RQ63	Peptidyl-prolyl cis-trans isomerase OS=Haemophilus parasuis str. Nagasaki GN=HPNK_09234 PE=4 SV=1 - [U4RQ63_HAEPR]	50.84	7	12	12	173	3.25455e+07	1.36251e+08	9.52828e+07	1.3678e+08	154.638	50.84	12	44	192.935	44.12	10	52	158.572	39.92	9	42	136.295	39.92	9	35	238	26.1247	8.51416
	Sequence	# PSMs	# Proteins	# Protein Groups	Protein Group Accessions	Modifications	MH+ [Da]	A5: Area	B5: Area	C5: Area	D5: Area	q-Value	PEP	A2	XCorr A2	B2	XCorr B2	C2	XCorr C2	D2	XCorr D2	# Missed Cleavages
	FVDDSSYAVGVLMGK	22	6	1	U4RQ63		1587.77	1.44697e+07	1.41766e+08	9.86613e+07	1.89551e+08	0	1.15e-09	High	5.60983	High	5.93463	High	5.91273	High	5.73335	0
	ALDAYLVEQETK	12	6	1	U4RQ63		1379.71	2.76154e+07	1.93356e+08	1.2091e+08	8.04035e+07	0	9.706e-07	High	5.50862	High	5.25556	High	5.24735	High	5.14222	0
	FVDDSSYAVGVLMGK	20	6	1	U4RQ63	M13(Oxidation)	1603.77	1.72462e+06	3.02693e+07	1.12398e+07	1.07208e+07	0	2.471e-12	High	5.45665	High	5.56969	High	5.67759	High	5.48965	0
	GTLPDGTVFDSSYDR	12	7	1	U4RQ63		1629.74	4.15702e+06	2.89858e+07	2.06634e+07	5.48761e+07	0	3.615e-07	High	4.49987	High	4.19272	High	4.09125	High	4.07462	0
	VLAGVQDTLKK	21	2	1	U4RQ63		1171.71	6.44302e+06	1.62106e+06	504540	531115	0	1.501e-05	High	3.75347	High	3.92513	High	3.39472	High	3.43278	1
	FEIELLDFK	14	2	1	U4RQ63		1153.61	3.25111e+06	1.02323e+07	8.50155e+06	4.06507e+06	0	0.0001747	High	3.65419	High	3.51146	High	3.72767	High	3.88722	0
	MEIVAPPQLAYGDR	13	6	1	U4RQ63		1559.79	1.03944e+07	6.7424e+07	4.15525e+07	1.40385e+08	0	1.328e-09	High	3.64767	High	3.80535	High	3.61464	High	3.51265	0
	VLAGVQDTLK	12	2	1	U4RQ63		1043.62	22699405	7.3632e+07	4.61971e+07	4.07666e+07	0	0.0001618	High	3.21374	High	3.29617	High	3.12247	High	3.1019	0
	ATIEAGDKFR	6	7	1	U4RQ63		1107.58	8.2228e+06	148463	0	0	0	0.0008858	High	3.11548	High	2.60603					1
	NIEDVISSQK	12	6	1	U4RQ63		1132.6	1.27313e+07	6.02839e+07	6.62773e+07	4.88828e+07	0	0.001947	High	2.9977	High	3.28385	High	3.12227	High	3.19998	0
	EIFSYNQER	17	7	1	U4RQ63		1185.56	4.2929e+07	5.55141e+07	5.78214e+07	4.94369e+07	0	0.0001888	High	2.84568	High	3.02651	High	3.0745	High	3.05408	0
	LTDEDLQK	3	7	1	U4RQ63		961.484	2.7092e+07	0	0	0	0	0.0007938	High	2.71243							0
	MEIVAPPQLAYGDR	5	6	1	U4RQ63	M1(Oxidation)	1575.78	0	1.17328e+07	5.10489e+06	1.46382e+07	0	1.42e-06			High	4.30337	High	3.77441	High	4.05664	0
	MEIVAPPQLAYGDR	1	6	1	U4RQ63	Q8(Deamidated)	1560.77	0	1.63431e+06	0	0	0.001	0.03136			High	3.56097					0
	TQSGLLYK	3	7	1	U4RQ63		909.504	8.06028e+06	0	0	0	0.002	0.04264	High	2.7956							0
U4SSZ6	Iron-sulfur cluster assembly scaffold protein IscU OS=Haemophilus parasuis SW140 GN=nifU PE=3 SV=1 - [U4SSZ6_HAEPR]	82.68	2	9	9	169	3.17147e+08	5.31668e+07	6.02916e+07	1.58317e+08	285.556	82.68	9	58	226.963	70.08	7	44	181.068	62.2	5	35	160.903	62.99	6	32	127	13.6528	5.14795
	Sequence	# PSMs	# Proteins	# Protein Groups	Protein Group Accessions	Modifications	MH+ [Da]	A5: Area	B5: Area	C5: Area	D5: Area	q-Value	PEP	A2	XCorr A2	B2	XCorr B2	C2	XCorr C2	D2	XCorr D2	# Missed Cleavages
	TYGCGSAIASSSLITEWVK	25	2	1	U4SSZ6	C4(Carbamidomethyl)	2029.99	5.37011e+07	2.31597e+07	1.68074e+07	1.21269e+08	0	6.868e-11	High	7.19789	High	6.90254	High	6.82592	High	6.52136	0
	ASDIGTGMVGAPACGDVMQLQIK	24	2	1	U4SSZ6	C14(Carbamidomethyl)	2319.12	3.84389e+07	2.69119e+07	1.76557e+07	4.08653e+07	0	9.398e-10	High	7.18676	High	7.01976	High	6.96655	High	6.96893	0
	ASDIGTGMVGAPACGDVMQLQIK	28	2	1	U4SSZ6	M8(Oxidation); C14(Carbamidomethyl)	2335.11	1.67576e+07	1.11936e+07	3.81315e+06	7.72232e+06	0	5.213e-11	High	6.85491	High	6.77412	High	6.82891	High	6.84702	0
	KASDIGTGMVGAPACGDVMQLQIK	3	2	1	U4SSZ6	M9(Oxidation); C15(Carbamidomethyl)	2463.2	1.95222e+06	0	0	0	0	1.657e-12	High	6.05164							1
	ASDIGTGMVGAPACGDVMQLQIK	5	2	1	U4SSZ6	M8(Oxidation); C14(Carbamidomethyl); M18(Oxidation)	2351.1	3.84299e+06	2.79711e+06	0	0	0	3.86e-13	High	5.73364	High	5.84181					0
	NSDIAEELELPPVK	31	2	1	U4SSZ6		1553.8	2.2543e+08	6.81951e+07	8.72628e+07	2.59126e+08	0	1.535e-08	High	4.73579	High	4.8636	High	4.81815	High	4.85208	0
	VNEQGIIEDAR	12	1	1	U4SSZ6		1243.64	5.58305e+08	6.43933e+07	7.59565e+07	9.45565e+07	0	5.615e-07	High	4.45133	High	4.44056	High	4.57317	High	4.62609	0
	VHCSILAEDAIK	24	2	1	U4SSZ6	C3(Carbamidomethyl)	1355.71	3.78727e+07	9.20171e+06	8.23914e+06	7.52272e+06	0	3.465e-08	High	4.12836	High	4.32177	High	4.09957	High	4.12817	0
	VIDHYENPR	3	2	1	U4SSZ6		1142.56	3.71251e+07	0	0	0	0	0.0001207	High	3.218							0
	SLDEAQAIK	6	2	1	U4SSZ6		974.522	1.67707e+08	3.80791e+06	0	0	0	2.961e-05	High	3.06117	High	3.52245					0
	KASDIGTGMVGAPACGDVMQLQIK	5	2	1	U4SSZ6	C15(Carbamidomethyl)	2447.21	0	3.94193e+06	0	6.86652e+06	0	9.572e-17			High	6.54037			High	5.95601	1
	NSDIAEELELPPVK	1	2	1	U4SSZ6	N1(Deamidated)	1554.8	0	0	893458	0	0	2.529e-07					High	3.63923			0
	NVGSFDKK	2	2	1	U4SSZ6		894.468	625821	0	0	0	0.001	0.006526	High	2.57636							1
A0A0E1RP65	Glutaredoxin OS=Haemophilus parasuis 29755 GN=grxA PE=4 SV=1 - [A0A0E1RP65_HAEPR]	86.21	2	1	7	168	8.43307e+07	2.67899e+08	1.24965e+08	2.84186e+08	105.607	50.57	6	36	115.451	50.57	6	38	118.597	50.57	6	39	187.459	86.21	7	55	87	9.8891	5.17334
	Sequence	# PSMs	# Proteins	# Protein Groups	Protein Group Accessions	Modifications	MH+ [Da]	A5: Area	B5: Area	C5: Area	D5: Area	q-Value	PEP	A2	XCorr A2	B2	XCorr B2	C2	XCorr C2	D2	XCorr D2	# Missed Cleavages
	FVDMIAEGIEK	12	3	2	U4SV49;A0A0E1RP65	M4(Oxidation)	1267.62	0	0	2.95949e+07	2.19973e+07	0	1.853e-07	High	4.32413	High	4.13017	High	4.45586	High	4.0176	0
	FVDMIAEGIEK	17	3	2	U4SV49;A0A0E1RP65		1251.63	0	3.16855e+08	1.71974e+08	3.43961e+08	0	5.131e-08	High	4.23315	High	4.12021	High	4.36334	High	4.10328	0
	MKAELPDFDFK	22	4	2	U4SV49;A0A0E1RP65	M1(Oxidation)	1356.66	5.38843e+06	8.10528e+06	6.8203e+06	8.21867e+06	0	0.001697	High	3.54	High	3.91814	High	3.89195	High	3.77293	1
	MFVEIYGR	14	4	2	U4SV49;A0A0E1RP65	M1(Oxidation)	1030.51	3.14581e+06	2.1947e+07	1.04395e+07	3.60202e+07	0	5.486e-06	High	3.19643	High	3.10083	High	3.16487	High	3.14948	0
	MKAELPDFDFK	21	4	2	U4SV49;A0A0E1RP65		1340.66	4.79443e+06	3.5379e+07	1.69504e+07	3.91926e+07	0	0.0001555	High	3.10871	High	4.04564	High	4.19627	High	3.8621	1
	LSCPYCVR	14	4	2	U4SV49;A0A0E1RP65	C3(Carbamidomethyl); C6(Carbamidomethyl)	1054.48	1.64266e+08	1.23914e+07	3.30291e+06	3.17663e+07	0	0.0007838	High	3.09122	High	2.49786	High	2.59448	High	2.71973	0
	MFVEIYGR	15	4	2	U4SV49;A0A0E1RP65		1014.51	3.42316e+07	2.14362e+08	9.46984e+07	2.77806e+08	0	0.004544	High	2.87041	High	2.96296	High	3.0215	High	3.01172	0
	AELPDFDFK	12	4	2	U4SV49;A0A0E1RP65		1081.52	5.44949e+07	2.72479e+08	1.08223e+08	2.30791e+08	0	0.0002239	High	2.82821	High	2.62733	High	2.65953	High	2.66408	0
	FVDMIAEGIEKQNLEPR	21	1	1	A0A0E1RP65	Q12(Deamidated)	1989.99	5.3955e+06	6.14979e+06	3.70177e+06	2.54983e+07	0	8.439e-07	High	2.81998	High	3.27357	High	3.29048	High	4.4892	1
	VGKPVATVPQIFLDEVHVGGYSDFAPLIEEK	19	3	2	U4SV49;A0A0E1RP65		3354.77	0	0	0	94091504	0	1.235e-09							High	5.85847	0
	VGKPVATVPQIFLDEVHVGGYSDFAPLIEEK	1	3	2	U4SV49;A0A0E1RP65	Q10(Deamidated)	3355.76	0	0	0	0	0	1.469e-09							High	3.55246	0
A0A017QK74	Universal stress protein A (Fragment) OS=Haemophilus parasuis str. Nagasaki GN=HPNK_01409 PE=4 SV=1 - [A0A017QK74_HAEPR]	40.48	5	4	4	166	5.65852e+07	5.40524e+06	4.42839e+06	6.11377e+06	110.695	40.48	4	32	177.669	34.13	3	56	135.058	34.13	3	47	101.592	34.13	3	31	126	13.9561	4.81787
	Sequence	# PSMs	# Proteins	# Protein Groups	Protein Group Accessions	Modifications	MH+ [Da]	A5: Area	B5: Area	C5: Area	D5: Area	q-Value	PEP	A2	XCorr A2	B2	XCorr B2	C2	XCorr C2	D2	XCorr D2	# Missed Cleavages
	LNGSGDFSQVLEEAVEK	123	3	1	A0A017QK74	N2(Deamidated)	1822.87	1.05132e+07	1.05603e+07	1.10492e+07	1.45497e+07	0	3.454e-11	High	6.27595	High	6.5005	High	6.52322	High	6.64638	0
	LNGSGDFSQVLEEAVEK	6	3	1	A0A017QK74		1821.89	4.57716e+07	0	0	0	0	4.466e-10	High	6.04989							0
	QVMNSITVDMLVVPLASE	12	2	1	A0A017QK74	M10(Oxidation)	1961.99	1.18679e+06	990689	867836	2.05921e+06	0	0.003642	High	3.32524	High	3.10461	High	2.98497	High	4.17594	0
	ALEELSGK	3	5	1	A0A017QK74		846.456	3.49229e+07	0	0	0	0	0.0004937	High	2.96944							0
	ITYPVTER	12	5	1	A0A017QK74		978.526	8.90609e+07	4.644e+06	1.36813e+06	1.73237e+06	0	0.001719	High	2.26077	High	2.06716	High	1.7813	High	1.99063	0
	QVMNSITVDMLVVPLASE	6	2	1	A0A017QK74	M3(Oxidation); M10(Oxidation)	1977.99	0	1.01139e+06	580239	0	0	2.242e-05			High	3.11742	High	2.88797			0
	QVMNSITVDMLVVPLASE	4	2	1	A0A017QK74		1946	0	0	0	1.69732e+06	0	0.0005597							High	3.5431	0
B8F5Z4	Peptidylprolyl isomerase OS=Haemophilus parasuis serovar 5 (strain SH0165) GN=ppiD PE=4 SV=1 - [B8F5Z4_HAEPS]	34.94	3	17	17	164	6.34356e+06	1.25463e+07	1.1528e+07	4.66136e+07	143.349	19.39	10	32	178.364	24.68	13	38	218.445	24.2	12	44	231.176	33.65	16	50	624	68.9856	5.13525
	Sequence	# PSMs	# Proteins	# Protein Groups	Protein Group Accessions	Modifications	MH+ [Da]	A5: Area	B5: Area	C5: Area	D5: Area	q-Value	PEP	A2	XCorr A2	B2	XCorr B2	C2	XCorr C2	D2	XCorr D2	# Missed Cleavages
	AKIEVNQDFLDQLESSK	21	7	1	B8F5Z4		1964	6.13182e+06	9.19936e+06	3.79748e+06	1.90379e+07	0	3.907e-10	High	6.4842	High	6.88669	High	6.63851	High	6.77705	1
	IEVNQDFLDQLESSK	14	7	1	B8F5Z4		1764.87	7.77287e+06	1.54268e+07	1.92581e+07	6.4613e+07	0	1.491e-11	High	6.11835	High	5.84637	High	6.18485	High	5.95894	0
	NELLLTEYSNITR	12	2	1	B8F5Z4		1565.82	3.73147e+06	5.97327e+06	4.06734e+06	5.619e+07	0	1.596e-10	High	5.33896	High	5.45505	High	5.50385	High	5.47143	0
	FWDLMDNPIYVK	12	2	1	B8F5Z4		1540.75	545655	802591	568217	3.29511e+06	0	3.309e-06	High	4.99693	High	4.90018	High	4.91599	High	4.88725	0
	VSDGTADEFKPLQAQFNQAER	15	2	1	B8F5Z4		2351.12	5.126e+06	1.30127e+07	1.04207e+07	1.32129e+07	0	2.245e-12	High	4.95234	High	5.33256	High	5.81521	High	5.40276	0
	NQQQNILNAQLGER	12	6	1	B8F5Z4		1625.85	417795	1.84745e+06	1.69945e+06	4.96729e+06	0	6.706e-08	High	4.90752	High	5.80546	High	5.68796	High	5.85936	0
	LSAAQGGDLGWAK	12	6	1	B8F5Z4		1273.66	1.0117e+06	4.72131e+06	3.22555e+06	7.47698e+06	0	7.327e-09	High	4.80334	High	5.01702	High	4.88918	High	4.98865	0
	NTNGDVVVIALDK	12	2	1	B8F5Z4		1357.74	1.52124e+06	5.46469e+06	3.93916e+06	7.98435e+06	0	3.74e-07	High	4.32599	High	4.80933	High	4.4788	High	4.67684	0
	NTNGDVVVIALDK	5	2	1	B8F5Z4	N3(Deamidated)	1358.71	1.20961e+06	1.6592e+06	931810	0	0	2.003e-05	High	4.24205	High	4.32222	High	3.79326			0
	AQITDTIR	5	2	1	B8F5Z4		917.505	1.59198e+06	47513.4	0	0	0	0.004409	High	2.48635	High	1.96944					0
	NVETVVPLEK	10	2	1	B8F5Z4		1127.64	245722	2.66418e+06	2.11562e+06	4.13893e+06	0	0.0001736	High	2.21716	High	3.29844	High	3.01357	High	2.91693	0
	AFEDAANMLDAGK	9	2	1	B8F5Z4		1352.61	0	7.4622e+06	4.90516e+06	7.93973e+06	0	4.822e-09			High	4.93971	High	5.30136	High	5.2079	0
	GEDFAQLAK	7	6	1	B8F5Z4		978.495	0	1.93147e+06	1.26333e+06	2.0646e+06	0	0.001115			High	3.3113	High	3.29216	High	3.45367	0
	ETVPAELDNEK	4	2	1	B8F5Z4		1244.61	0	344625	0	1.31395e+06	0	0.0004782			High	2.0917			High	2.65163	0
	IQVTNEQIDTYYQTNK	4	6	1	B8F5Z4		1957.94	0	0	1.68245e+06	1.31238e+06	0	9.289e-09					High	5.82968	High	5.60578	0
	QNGQNSEAIDLSDATNTK	3	2	1	B8F5Z4		1905.89	0	0	0	4.4421e+06	0	6.932e-11							High	5.92903	0
	VNGEEISQQVFSR	4	2	1	B8F5Z4		1492.75	0	0	0	4.99721e+06	0	3.825e-08							High	5.28383	0
	QFHESILNGLVDDELLR	3	2	1	B8F5Z4		1998.04	0	0	0	1.28487e+07	0	1.041e-05							High	4.1313	0
U4RY20	Putative translation initiation inhibitor, yjgF family protein OS=Haemophilus parasuis str. Nagasaki GN=HPNK_10887 PE=4 SV=1 - [U4RY20_HAEPR]	82.95	8	10	10	160	2.10216e+08	1.34678e+08	1.33309e+08	5.80702e+08	172.402	82.95	9	44	136.143	61.24	5	31	146.295	41.09	3	29	296.828	59.69	5	56	129	13.9824	5.84619
	Sequence	# PSMs	# Proteins	# Protein Groups	Protein Group Accessions	Modifications	MH+ [Da]	A5: Area	B5: Area	C5: Area	D5: Area	q-Value	PEP	A2	XCorr A2	B2	XCorr B2	C2	XCorr C2	D2	XCorr D2	# Missed Cleavages
	AIIEQAGLSVADIVK	67	8	1	U4RY20		1526.88	4.25318e+08	3.78643e+08	3.8081e+08	1.19897e+09	0	1.65e-11	High	6.09123	High	6.19364	High	6.25183	High	5.9378	0
	DLNDFATVNAEYEAFFR	19	7	1	U4RY20		2021.93	612778	472423	0	4.78129e+07	0	2.748e-10	High	5.89194	High	6.18795			High	7.08261	0
	DVGIEIEAIAVR	22	7	1	U4RY20		1284.72	15658418	1.79513e+07	1.2152e+07	3.08208e+08	0	4.127e-06	High	4.94678	High	5.02167	High	5.02878	High	5.04943	0
	TGEVPADIKAQAR	4	3	1	U4RY20		1355.73	2.86832e+06	0	0	0	0	0.000234	High	3.9393							1
	AIGPYVQAVDLGNLVLTSGQIPVNPK	30	6	1	U4RY20		2663.47	9.04782e+06	7.44028e+06	6.96475e+06	2.34929e+08	0	8.903e-09	High	3.91846	High	3.92575	High	5.15368	High	7.01369	0
	TGEVPADIK	6	3	1	U4RY20		929.499	189673498	6.84075e+06	0	0	0	8.202e-06	High	3.07436	High	3.19095					0
	ENHHPNFPAR	5	4	1	U4RY20		1218.58	1.02616e+07	0	0	0	0	0.001917	High	2.78611							0
	SCVEVAR	3	8	1	U4RY20	C2(Carbamidomethyl)	820.398	5777168	0	0	0	0	0.002615	High	2.15881							0
	QSLENVKAIIEQAGLSVADIVK	2	8	1	U4RY20		2325.3	0	0	0	1.63921e+06	0	2.733e-07							High	4.4339	1
	QSLENVK	2	8	1	U4RY20		817.441	6.47643e+06	0	0	0	0.005	0.1647	High	1.81738							0
U4SV49	Glutaredoxin, GrxA family OS=Haemophilus parasuis SW140 GN=grxA PE=4 SV=1 - [U4SV49_HAEPR]	86.21	3	1	7	159	8.43307e+07	2.67899e+08	1.24965e+08	2.84186e+08	105.601	50.57	6	34	115.451	50.57	6	35	118.546	50.57	6	36	187.459	86.21	7	54	87	9.89008	5.0083
	Sequence	# PSMs	# Proteins	# Protein Groups	Protein Group Accessions	Modifications	MH+ [Da]	A5: Area	B5: Area	C5: Area	D5: Area	q-Value	PEP	A2	XCorr A2	B2	XCorr B2	C2	XCorr C2	D2	XCorr D2	# Missed Cleavages
	FVDMIAEGIEK	12	3	2	U4SV49;A0A0E1RP65	M4(Oxidation)	1267.62	0	0	2.95949e+07	2.19973e+07	0	1.853e-07	High	4.32413	High	4.13017	High	4.45586	High	4.0176	0
	FVDMIAEGIEK	17	3	2	U4SV49;A0A0E1RP65		1251.63	0	3.16855e+08	1.71974e+08	3.43961e+08	0	5.131e-08	High	4.23315	High	4.12021	High	4.36334	High	4.10328	0
	MKAELPDFDFK	22	4	2	U4SV49;A0A0E1RP65	M1(Oxidation)	1356.66	5.38843e+06	8.10528e+06	6.8203e+06	8.21867e+06	0	0.001697	High	3.54	High	3.91814	High	3.89195	High	3.77293	1
	MFVEIYGR	14	4	2	U4SV49;A0A0E1RP65	M1(Oxidation)	1030.51	3.14581e+06	2.1947e+07	1.04395e+07	3.60202e+07	0	5.486e-06	High	3.19643	High	3.10083	High	3.16487	High	3.14948	0
	MKAELPDFDFK	21	4	2	U4SV49;A0A0E1RP65		1340.66	4.79443e+06	3.5379e+07	1.69504e+07	3.91926e+07	0	0.0001555	High	3.10871	High	4.04564	High	4.19627	High	3.8621	1
	LSCPYCVR	14	4	2	U4SV49;A0A0E1RP65	C3(Carbamidomethyl); C6(Carbamidomethyl)	1054.48	1.64266e+08	1.23914e+07	3.30291e+06	3.17663e+07	0	0.0007838	High	3.09122	High	2.49786	High	2.59448	High	2.71973	0
	MFVEIYGR	15	4	2	U4SV49;A0A0E1RP65		1014.51	3.42316e+07	2.14362e+08	9.46984e+07	2.77806e+08	0	0.004544	High	2.87041	High	2.96296	High	3.0215	High	3.01172	0
	AELPDFDFK	12	4	2	U4SV49;A0A0E1RP65		1081.52	5.44949e+07	2.72479e+08	1.08223e+08	2.30791e+08	0	0.0002239	High	2.82821	High	2.62733	High	2.65953	High	2.66408	0
	FVDMIAEGIEKQDLEPR	12	2	1	U4SV49		1990.01	5.3955e+06	6.14979e+06	3.70177e+06	2.54983e+07	0	2.483e-08	High	2.81445	High	3.27357	High	3.29048	High	4.4892	1
	VGKPVATVPQIFLDEVHVGGYSDFAPLIEEK	19	3	2	U4SV49;A0A0E1RP65		3354.77	0	0	0	94091504	0	1.235e-09							High	5.85847	0
	VGKPVATVPQIFLDEVHVGGYSDFAPLIEEK	1	3	2	U4SV49;A0A0E1RP65	Q10(Deamidated)	3355.76	0	0	0	0	0	1.469e-09							High	3.55246	0
B8F3R4	4-hydroxy-tetrahydrodipicolinate synthase OS=Haemophilus parasuis serovar 5 (strain SH0165) GN=dapA PE=3 SV=1 - [B8F3R4_HAEPS]	72.88	5	2	14	156	1.40618e+07	2.39386e+07	1.77971e+07	1.25586e+08	119.963	40.34	8	28	145.415	49.15	10	35	162.899	45.08	9	36	245.427	72.88	14	57	295	31.5394	5.64307
	Sequence	# PSMs	# Proteins	# Protein Groups	Protein Group Accessions	Modifications	MH+ [Da]	A5: Area	B5: Area	C5: Area	D5: Area	q-Value	PEP	A2	XCorr A2	B2	XCorr B2	C2	XCorr C2	D2	XCorr D2	# Missed Cleavages
	LGGQGVISVTNNLAAADMAK	13	6	2	B8F3R4;U4SWG4		1930.01	4.394e+06	8.61078e+06	6.40795e+06	5.4745e+07	0	6.436e-10	High	7.38212	High	6.87531	High	7.3289	High	6.89222	0
	IPVIAGTGSNATSEAITMTK	19	4	2	B8F3R4;U4SWG4		1962.04	3.59365e+06	6.95277e+06	4.74235e+06	2.42075e+07	0	1.093e-11	High	6.627	High	6.71859	High	6.58407	High	6.87331	0
	AIAECTSLPQILYNVPGR	22	6	2	B8F3R4;U4SWG4	C5(Carbamidomethyl)	2002.06	1.13456e+07	2.18155e+07	1.05651e+07	5.13577e+07	0	1.326e-10	High	5.5962	High	5.76745	High	5.91202	High	6.0718	0
	FDEAEEINQR	12	6	2	B8F3R4;U4SWG4		1250.57	6.95408e+06	828296	281085	4.71764e+06	0	6.401e-09	High	4.0571	High	4.01972	High	4.11374	High	4.03469	0
	MGLISDPCLR	12	6	2	B8F3R4;U4SWG4	C8(Carbamidomethyl)	1161.59	6.29861e+06	1.04055e+07	5.18454e+06	1.63788e+07	0	0.0002605	High	3.85431	High	3.78079	High	3.76106	High	3.8685	0
	TGTDLKPETIAR	16	6	2	B8F3R4;U4SWG4		1301.71	4.90777e+06	224542	0	319276	0	5.439e-06	High	3.68002	High	3.25851			High	2.85339	0
	LPLTVLSEQYHPVITAALQK	17	5	1	B8F3R4		2221.26	2.38857e+07	3.95948e+07	3.64182e+07	2.23598e+08	0	1.587e-12	High	3.30151	High	3.01776	High	6.40836	High	6.70329	0
	MCELALEGK	10	6	2	B8F3R4;U4SWG4	C2(Carbamidomethyl)	1050.5	2.43281e+06	1.64621e+06	991600	3.36635e+06	0	0.0007796	High	2.42348	High	3.32527	High	3.28892	High	3.34196	0
	LMDLHTNLFVEGNPIPVK	5	5	1	B8F3R4	M2(Oxidation)	2053.09	0	2.54959e+06	0	1.85215e+07	0	2.082e-08			High	5.12692			High	5.33611	0
	IPNIVAVK	9	6	2	B8F3R4;U4SWG4		853.557	0	2.99852e+06	1.44596e+06	9.11753e+06	0	0.0007471			High	2.58037	High	2.69816	High	2.92922	0
	LMDLHTNLFVEGNPIPVK	9	5	1	B8F3R4		2037.09	0	0	1.06149e+06	9.8415e+07	0	5.009e-11					High	5.2892	High	6.42994	0
	ALAGEDFIFLSGDDATGLESMK	4	6	2	B8F3R4;U4SWG4		2287.08	0	0	0	1.63914e+07	0	3.891e-09							High	7.32725	0
	HGEIDFDGLK	3	6	2	B8F3R4;U4SWG4		1130.55	0	0	0	2.1937e+06	0	0.004716							High	3.28151	0
	LLADSGVAGCLSVVPYYNKPTQEGLYQHYK	4	6	2	B8F3R4;U4SWG4	C10(Carbamidomethyl)	3370.7	0	0	0	31962599	0	0.0004561							High	3.23901	0
	ELVEFHIK	1	6	2	B8F3R4;U4SWG4		1014.57	0	0	0	3.03408e+06	0	0.02556							High	2.2595	0
U4S290	Lipoprotein Plp4 OS=Haemophilus parasuis str. Nagasaki GN=HPNK_08683 PE=4 SV=1 - [U4S290_HAEPR]	31.32	8	10	10	149	9.1994e+07	6.37101e+07	5.36321e+07	2.16408e+08	143.858	31.32	10	38	139.789	26.33	7	34	133.791	28.11	7	33	181.104	28.83	8	44	281	31.4018	8.45557
	Sequence	# PSMs	# Proteins	# Protein Groups	Protein Group Accessions	Modifications	MH+ [Da]	A5: Area	B5: Area	C5: Area	D5: Area	q-Value	PEP	A2	XCorr A2	B2	XCorr B2	C2	XCorr C2	D2	XCorr D2	# Missed Cleavages
	QNESGNVAGPQGPAPLYQTPSYNPAK	22	5	1	U4S290		2685.29	4.46362e+07	8.98309e+07	7.58957e+07	1.1901e+08	0	9.206e-15	High	6.89863	High	6.92904	High	7.32835	High	6.89618	0
	LGSEEYNLDLSQR	22	8	1	U4S290		1523.75	1.24604e+08	7.93855e+07	6.78239e+07	3.1041e+08	0	1.03e-07	High	5.39404	High	5.53758	High	5.47925	High	5.23458	0
	GREVVDNVAEQLK	8	1	1	U4S290		1456.79	2.70875e+06	385009	0	6.63033e+06	0	9.278e-06	High	4.49812	High	4.40433			High	4.85461	1
	EVVDNVAEQLK	12	1	1	U4S290		1243.66	1.34493e+07	1.48889e+07	5.26672e+06	2.19804e+08	0	3.157e-05	High	4.24242	High	4.01319	High	4.17029	High	4.15498	0
	RVEITANGGVLK	22	8	1	U4S290		1256.74	5.27396e+07	3.53026e+06	1.18475e+06	8.74646e+06	0	0.004602	High	4.02026	High	4.07298	High	3.91299	High	4.10075	1
	LVEQGIKVPIEAVGYGK	8	7	1	U4S290		1800.03	2.1391e+06	0	926935	3.80461e+06	0	6.511e-09	High	3.96133			High	3.32341	High	3.28117	1
	VEITANGGVLK	12	8	1	U4S290	N6(Deamidated)	1101.61	1.60965e+07	5.40967e+06	4.67849e+06	1.85809e+07	0	5.735e-06	High	3.65071	High	3.4688	High	3.42674	High	3.50098	0
	RVEITANGGVLK	13	8	1	U4S290	N7(Deamidated)	1257.73	5.80563e+07	4.06713e+06	3.60624e+06	1.47038e+06	0	1.87e-07	High	3.33445	High	3.44668	High	3.6972	High	3.24403	1
	VEITANGGVLK	12	8	1	U4S290		1100.64	3.78142e+07	1.11008e+07	8.02164e+06	2.43053e+07	0	1.068e-06	High	3.26082	High	3.37606	High	3.47023	High	3.24563	0
	VPIEAVGYGK	12	7	1	U4S290		1032.58	9.33212e+07	2.19139e+07	1.71768e+07	4.28821e+07	0	0.0007067	High	2.87566	High	2.85854	High	2.99657	High	3.00525	0
	LVEQGIK	3	7	1	U4S290		786.471	5.56103e+06	0	0	0	0	0.002117	High	2.56638							0
	LVGYADR	3	5	1	U4S290		793.419	4.29446e+06	0	0	0	0	0.001896	High	2.54549							0
A0A0E1RIX2	Iron (Fe3+) ABC superfamily ATP binding cassette transporter, binding protein OS=Haemophilus parasuis 29755 GN=afuA PE=4 SV=1 - [A0A0E1RIX2_HAEPR]	48.55	5	15	15	149	2.46015e+07	1.87953e+08	1.0748e+08	1.94926e+08	69.8274	23.99	8	25	136.389	39.31	13	43	127.266	36.99	12	39	127.424	46.24	14	42	346	38.305	8.646
	Sequence	# PSMs	# Proteins	# Protein Groups	Protein Group Accessions	Modifications	MH+ [Da]	A5: Area	B5: Area	C5: Area	D5: Area	q-Value	PEP	A2	XCorr A2	B2	XCorr B2	C2	XCorr C2	D2	XCorr D2	# Missed Cleavages
	YNVETQFIHGGTGTILGK	22	5	1	A0A0E1RIX2		1935	1.56587e+07	2.35277e+08	1.31133e+08	1.49669e+08	0	2.574e-15	High	6.86398	High	7.0833	High	7.13316	High	6.76354	0
	SPLQAEVLPQFK	13	5	1	A0A0E1RIX2		1356.76	3.71717e+07	2.69693e+08	1.58642e+08	3.42701e+08	0	2.831e-05	High	4.32356	High	4.39623	High	4.3888	High	4.52849	0
	DHGLYQTPTNVK	11	5	1	A0A0E1RIX2		1372.68	3.11918e+06	418854	168997	705797	0	0.0001393	High	3.88302	High	3.531	High	3.58272	High	3.81288	0
	LFMDWVLSK	12	5	1	A0A0E1RIX2		1138.6	2.71268e+06	1.61165e+07	8.86158e+06	354215	0	6.21e-06	High	3.65629	High	3.50389	High	3.82777	High	3.26425	0
	LTVYCGVQNK	12	5	1	A0A0E1RIX2	C5(Carbamidomethyl)	1181.61	1.22607e+07	1.00525e+07	2.76968e+06	1.23292e+07	0	1.217e-06	High	3.63109	High	3.64488	High	3.69283	High	3.40679	0
	LVDVDYAR	12	5	1	A0A0E1RIX2		950.501	2.09741e+07	1.73096e+07	1.11171e+07	1.65674e+07	0	0.0001019	High	3.17408	High	3.17771	High	3.1148	High	3.10446	0
	EVQEIPWR	12	5	1	A0A0E1RIX2		1056.55	1.7459e+06	2.18824e+07	1.79561e+07	4.63989e+07	0	0.0002108	High	2.49471	High	2.26354	High	2.34984	High	2.4797	0
	WLFNIK	11	5	1	A0A0E1RIX2		820.472	6.78508e+06	3.89338e+07	2.34805e+07	3.23074e+07	0	0.003411	High	1.58523	High	1.53182	High	1.53612	High	1.43623	0
	DGVGYALGAASIIK	10	5	1	A0A0E1RIX2		1334.73	0	5.88892e+07	3.26664e+07	9.24094e+07	0	2.074e-10			High	4.98896	High	5.50826	High	5.08581	0
	LFMDWVLSK	10	5	1	A0A0E1RIX2	M3(Oxidation)	1154.59	0	4.86118e+06	1.54239e+06	4962936	0	0.000398			High	3.48999	High	3.03445	High	2.93765	0
	GESAVTVGFAHGYASEK	4	5	1	A0A0E1RIX2		1709.82	0	1.74271e+06	622930	1.63237e+06	0	1.205e-07			High	2.76257	High	5.08572	High	1.88352	0
	GAPVDYVLPK	9	5	1	A0A0E1RIX2		1058.58	0	2.13581e+07	1.46085e+07	2.78902e+07	0	0.009617			High	2.73826	High	2.79384	High	2.67133	0
	WADLLDPR	2	5	1	A0A0E1RIX2		985.507	0	1.75339e+06	0	0	0	0.0007437			High	2.59267					0
	LVDKWLFNIK	4	5	1	A0A0E1RIX2		1275.75	0	2.02858e+06	709856	6.15255e+06	0	1.384e-05			High	2.43903	High	2.39801	High	3.59123	1
	DNPQADIWYGGTIEPHFQAGQMGLLEAYR	4	5	1	A0A0E1RIX2		3277.54	0	0	0	2.8855e+06	0	4.551e-09							High	4.25052	0
	AEKDNPQADIWYGGTIEPHFQAGQMGLLEAYR	1	5	1	A0A0E1RIX2		3605.7	0	0	0	5.91941e+06	0	2.265e-05							High	4.07281	1
A0A017QLE0	DNA-directed RNA polymerase subunit omega OS=Haemophilus parasuis str. Nagasaki GN=rpoZ PE=3 SV=1 - [A0A017QLE0_HAEPR]	93.55	3	10	10	148	1.81827e+08	2.24635e+08	1.15324e+08	4.73688e+08	160.593	93.55	8	39	119.118	67.74	5	29	147.61	58.06	4	33	203.414	76.34	8	47	93	10.4234	4.79248
	Sequence	# PSMs	# Proteins	# Protein Groups	Protein Group Accessions	Modifications	MH+ [Da]	A5: Area	B5: Area	C5: Area	D5: Area	q-Value	PEP	A2	XCorr A2	B2	XCorr B2	C2	XCorr C2	D2	XCorr D2	# Missed Cleavages
	EIEEGLINNQIMDQQEK	31	3	1	A0A017QLE0		2030.97	1.16178e+08	1.32748e+08	1.00616e+08	2.0726e+08	0	8.222e-12	High	6.31922	High	6.0448	High	6.07251	High	6.15142	0
	EIEEGLINNQIMDQQEK	24	3	1	A0A017QLE0	M12(Oxidation)	2046.98	2.75792e+07	1.99096e+07	1.39838e+07	2.82014e+07	0	1.413e-09	High	5.86958	High	6.19724	High	6.3215	High	6.37532	0
	IGNRFDLILTAAR	6	3	1	A0A017QLE0		1459.84	2.16232e+06	0	0	2.5842e+07	0	3.483e-09	High	4.95945					High	3.66496	1
	EPLVAEEGDKPTVIALR	24	3	1	A0A017QLE0		1837.01	2.36046e+08	2.74725e+08	1.48084e+08	3.53024e+08	0	3.151e-14	High	4.86997	High	4.8276	High	4.98372	High	4.16894	0
	FDAIAQEVAEK	11	1	1	A0A017QLE0		1220.61	1.49533e+07	8.10617e+07	2.83611e+07	103762431	0	1.496e-06	High	4.35281	High	4.12931	High	4.24536	High	4.18518	0
	EAISFLADVQANS	11	3	1	A0A017QLE0		1364.67	772508	0	0	7.12558e+07	0	9.628e-07	High	4.31543					High	5.49901	0
	FDLILTAAR	24	3	1	A0A017QLE0		1019.59	1.73698e+08	2.66432e+08	9.7273e+07	8.60778e+08	0	3.231e-06	High	4.03572	High	4.01404	High	3.99586	High	4.03869	0
	VTVQDAVEK	6	3	1	A0A017QLE0		988.532	1.35738e+08	5.16749e+06	0	0	0	8.261e-05	High	3.15051	High	2.81153					0
	EIEEGLINNQIMDQQEKFDAIAQEVAEK	2	1	1	A0A017QLE0		3232.57	0	0	0	3.93522e+06	0	4.043e-08							High	5.56662	1
	FDAIAQEVAEKEAISFLADVQANS	6	1	1	A0A017QLE0		2566.27	0	0	0	2.09354e+06	0	1.262e-06							High	4.63383	1
	QLQLHTR	3	3	1	A0A017QLE0		895.511	1.93442e+06	0	0	0	0.001	0.03811	High	1.78115							0
A0A017QJR0	Sec-independent protein translocase protein TatB OS=Haemophilus parasuis str. Nagasaki GN=tatB PE=3 SV=1 - [A0A017QJR0_HAEPR]	69.23	5	12	12	146	3.0055e+07	2.23005e+07	3.21633e+07	3.50007e+07	181.275	56.04	8	35	195.066	64.29	9	38	204.223	64.29	10	40	168.939	56.04	9	33	182	20.4336	4.53857
	Sequence	# PSMs	# Proteins	# Protein Groups	Protein Group Accessions	Modifications	MH+ [Da]	A5: Area	B5: Area	C5: Area	D5: Area	q-Value	PEP	A2	XCorr A2	B2	XCorr B2	C2	XCorr C2	D2	XCorr D2	# Missed Cleavages
	IEQESQQLSQQAEQQK	24	5	1	A0A017QJR0		1901.92	2.0327e+07	1.31441e+06	895449	696238	0	8.169e-16	High	7.26452	High	7.03159	High	6.91838	High	6.42881	0
	GQIESLTQEQVNEIQNK	24	2	1	A0A017QJR0		1957.98	4.02601e+07	3.49009e+07	4.76362e+07	6.61373e+07	0	3.578e-15	High	7.16059	High	6.64551	High	7.04172	High	6.75083	0
	AEELNLSNLSPELSK	12	1	1	A0A017QJR0		1643.85	8.84607e+06	1.65304e+07	1.38167e+07	1.83303e+07	0	6.004e-08	High	5.52222	High	5.70054	High	5.6917	High	5.7456	0
	KAEELNLSNLSPELSK	23	1	1	A0A017QJR0		1771.94	3.48429e+06	1.47665e+07	1.45968e+07	1.05979e+07	0	2.655e-08	High	5.36817	High	6.35636	High	6.5072	High	6.04374	1
	LTAYYPPDDDLASVEPK	21	5	1	A0A017QJR0		1893.91	9.91782e+06	1.54283e+07	2.57011e+07	1.67338e+07	0	1.147e-08	High	4.6199	High	4.31232	High	4.50983	High	4.03407	0
	IAELAEADEEK	12	1	1	A0A017QJR0		1217.59	2.45888e+07	1.56498e+06	832431	3.51618e+06	0	1.361e-06	High	4.41787	High	4.40037	High	4.11965	High	4.43065	0
	ETENPPLETETLSADR	12	3	1	A0A017QJR0		1801.85	6.44587e+06	15470175	2.31525e+07	2.05346e+07	0	1.328e-12	High	4.40054	High	4.09496	High	4.42481	High	4.03949	0
	MQANLDSAR	3	5	1	A0A017QJR0		1005.48	2.53161e+07	0	0	0	0	0.002051	High	3.15918							0
	GLAANVQNELSQELK	5	5	1	A0A017QJR0		1613.84	0	1.77076e+06	1.47438e+06	0	0	8.355e-10			High	5.08219	High	5.37283			0
	LQELQESIK	8	5	1	A0A017QJR0		1087.61	0	738531	926643	1.02533e+06	0	0.002997			High	2.93846	High	3.02924	High	3.04414	0
	IEQESQQLSQQAEQQKETENPPLETETLSADR	1	3	1	A0A017QJR0		3684.74	0	0	1.51526e+06	0	0	1.198e-06					High	5.02803			1
	IAELAEADEEKLTAYYPPDDDLASVEPK	1	1	1	A0A017QJR0		3092.5	0	0	0	0	0	0.0002973							High	5.18662	1
U4SJ42	Uncharacterized protein OS=Haemophilus parasuis H465 GN=HPSH465_0992 PE=4 SV=1 - [U4SJ42_HAEPR]	29.36	8	5	5	142	3.69958e+08	1.64433e+08	1.28491e+08	6.71084e+08	194.006	25.96	4	37	174.936	23.83	4	33	204.612	23.83	4	39	175.704	23.83	4	33	235	25.6518	4.77979
	Sequence	# PSMs	# Proteins	# Protein Groups	Protein Group Accessions	Modifications	MH+ [Da]	A5: Area	B5: Area	C5: Area	D5: Area	q-Value	PEP	A2	XCorr A2	B2	XCorr B2	C2	XCorr C2	D2	XCorr D2	# Missed Cleavages
	YPLMSEQEIINFGCGTK	28	8	1	U4SJ42	C14(Carbamidomethyl)	1986.93	173844982	1.44005e+08	1.26028e+08	5.20691e+08	0	2.047e-12	High	6.70423	High	7.18037	High	6.95578	High	6.86782	0
	VGYQDTLSDEGILYLK	37	8	1	U4SJ42		1813.93	8.98958e+07	5.51689e+07	5.11223e+07	1.00787e+09	0	1.364e-10	High	6.47799	High	6.11342	High	6.27544	High	6.63517	0
	YPLMSEQEIINFGCGTK	32	8	1	U4SJ42	M4(Oxidation); C14(Carbamidomethyl)	2002.92	2.63304e+07	2.22487e+07	1.49342e+07	4.50494e+07	0	3.165e-07	High	6.02306	High	6.0257	High	5.60128	High	5.95088	0
	VGYQDTSGLSPEEAR	33	2	1	U4SJ42		1608.76	8.37557e+08	2.94124e+08	2.08324e+08	4.84695e+08	0	3.403e-07	High	5.27885	High	5.76047	High	5.37477	High	5.38171	0
	HQESSGLSPEEAR	6	7	1	U4SJ42		1426.66	9.84737e+07	0	0	0	0	4.742e-10	High	4.94617							0
	SLQYSINR	6	8	1	U4SJ42		980.519	0	9.83583e+06	3.70682e+06	1.65715e+07	0.001	0.0735			High	2.34729	High	2.4087	High	2.17356	0
U4RY30	Putative uroporphyrin-III C-methyltransferase OS=Haemophilus parasuis str. Nagasaki GN=HPNK_11826 PE=4 SV=1 - [U4RY30_HAEPR]	49.89	10	16	16	138	1.81879e+07	1.19043e+07	9.25585e+06	3.50088e+07	81.7277	14.35	5	17	189.634	37.53	13	38	221.189	40.4	13	46	173.053	36.87	12	37	453	50.6651	4.71631
	Sequence	# PSMs	# Proteins	# Protein Groups	Protein Group Accessions	Modifications	MH+ [Da]	A5: Area	B5: Area	C5: Area	D5: Area	q-Value	PEP	A2	XCorr A2	B2	XCorr B2	C2	XCorr C2	D2	XCorr D2	# Missed Cleavages
	SLLIEADNVLSQVSDNR	24	10	1	U4RY30		1872.98	4.37338e+06	6.65402e+06	4.96236e+06	6.02951e+07	0	1.167e-08	High	6.42683	High	6.44685	High	6.3154	High	6.51039	0
	QDLSQLASVNNVDQNNLMQR	18	11	1	U4RY30		2287.11	1.60107e+06	9.47591e+06	7.05056e+06	8.26862e+06	0	1.547e-16	High	6.36119	High	6.61732	High	6.4436	High	5.94566	0
	EAIKQDLSQLASVNNVDQNNLMQR	12	11	1	U4RY30		2728.39	2.9655e+06	7.55871e+06	4.58411e+06	1.79255e+07	0	7.243e-13	High	6.21715	High	7.55012	High	7.44818	High	8.12885	1
	QVEIAQPIQSEQPK	12	10	1	U4RY30		1594.85	4.72249e+07	1.61596e+07	1.24533e+07	2.68058e+07	0	6.272e-08	High	4.19332	High	4.40546	High	4.63908	High	4.8353	0
	LQIAILAIPR	11	11	1	U4RY30		1107.73	1.37781e+06	4.69378e+06	1.0355e+06	7408197	0	9.563e-07	High	3.66146	High	4.04047	High	3.71595	High	4.29307	0
	IAQLENAQTAYTQQINALQSQIQK	6	11	1	U4RY30		2702.41	0	2.15446e+06	2.37911e+06	9.71786e+06	0	8.245e-12			High	6.86949	High	6.49469	High	6.11171	0
	QDLSQLASVNNVDQNNLMQR	4	11	1	U4RY30	M18(Oxidation)	2303.1	0	1.98458e+06	1.14386e+06	0	0	1.954e-14			High	5.56145	High	5.64747			0
	FAQLDTQIQALQAK	11	11	1	U4RY30		1574.86	0	1.00775e+07	8.26366e+06	8814677	0	4.424e-11			High	5.53573	High	5.60147	High	5.33302	0
	LTQDYQQSLDK	7	11	1	U4RY30		1338.66	0	515253	117042	688226	0	2.135e-06			High	4.14365	High	2.93768	High	3.65687	0
	KVVLDNDIDTAR	1	11	1	U4RY30		1358.74	0	142971	0	0	0	0.0002181			High	3.775					1
	VVLDNDIDTAR	9	11	1	U4RY30		1230.64	0	1.67756e+06	1.34219e+06	2.21406e+06	0	1.346e-06			High	3.74871	High	3.54994	High	3.64506	0
	SANSFLNHFIR	10	11	1	U4RY30		1305.67	0	2.08461e+06	2.9901e+06	6.04722e+06	0	0.0001366			High	3.52506	High	3.73141	High	2.38845	0
	ETEEVTAIDPK	3	11	1	U4RY30		1231.61	0	492332	712669	547019	0	3.059e-05			High	3.41959	High	3.66751	High	3.58056	0
	AVEATENVAENLEPVVTEDVK	3	8	1	U4RY30		2256.12	0	0	3.46165e+06	0	0	2.443e-12					High	5.38897			0
	VDVEQAVASEPEMVKETEEVTAIDPK	2	3	1	U4RY30		2843.39	0	0	1.16526e+06	0	0	1.912e-07					High	4.85551			1
	ADQSEWLLSDADFLLNNALR	3	11	1	U4RY30		2291.13	0	0	0	255813	0	2.796e-09							High	5.37504	0
	QVEIAQPIQSEQPK	1	10	1	U4RY30	Q6(Deamidated); Q9(Deamidated)	1596.8	6.22714e+06	0	0	0	0.001	0.009761	High	3.16125							0
	SLEQATPAQEAPTEAKPATEQQ	1	3	1	U4RY30		2325.14	0	952830	0	0	0.001	0.0355			High	3.84215					0
A0A068FL62	Outer membrane protein P5 (Fragment) OS=Haemophilus parasuis GN=ompP5 PE=3 SV=1 - [A0A068FL62_HAEPR]	24.93	60	11	11	135	7.58996e+07	4.12844e+07	2.6756e+07	1.08808e+08	121.426	20.06	10	37	126.761	24.93	9	32	125.146	22.35	8	33	116.572	20.06	9	33	349	37.6852	8.98291
	Sequence	# PSMs	# Proteins	# Protein Groups	Protein Group Accessions	Modifications	MH+ [Da]	A5: Area	B5: Area	C5: Area	D5: Area	q-Value	PEP	A2	XCorr A2	B2	XCorr B2	C2	XCorr C2	D2	XCorr D2	# Missed Cleavages
	GVNPANVTAVGYGEANPVTGNTCDAVK	21	57	1	A0A068FL62	C23(Carbamidomethyl)	2675.27	2.15933e+07	3.37775e+07	2.78298e+07	6.33485e+07	0	1.749e-12	High	6.76616	High	6.44818	High	6.50277	High	6.7285	0
	RVEIQVQGSK	5	55	1	A0A068FL62		1143.65	7.23789e+07	0	0	140010	0	0.002682	High	4.00844					High	3.14305	1
	KALITCLAPDR	23	28	1	A0A068FL62	C6(Carbamidomethyl)	1257.71	1.92051e+07	1.47808e+06	1.39818e+06	7.02393e+06	0	2.69e-07	High	3.93046	High	4.15351	High	4.38442	High	4.33666	1
	AETVANYIVSK	12	59	1	A0A068FL62		1194.64	6.04007e+06	8.19243e+06	5.13664e+06	4.03424e+07	0	0.0005769	High	3.77408	High	3.99153	High	3.95296	High	3.89077	0
	DAANLTLSQK	11	59	1	A0A068FL62		1060.57	1.08788e+07	768075	222482	2.79679e+06	0	0.002381	High	3.66714	High	4.00957	High	3.46939	High	4.14556	0
	VEIQVQGSK	6	55	1	A0A068FL62		987.547	7.01327e+07	174110	0	0	0	6.586e-05	High	3.41663	High	3.40835					0
	RAETVANYIVSK	14	59	1	A0A068FL62		1350.75	1.64036e+07	1.04225e+06	473736	2.91309e+06	0	0.0001985	High	3.41594	High	3.09841	High	3.58815	High	3.90911	1
	ALITCLAPDR	12	29	1	A0A068FL62	C5(Carbamidomethyl)	1129.61	8.51871e+07	8.18835e+07	4.73016e+07	2.22732e+08	0	6.022e-07	High	3.30914	High	3.53541	High	3.53138	High	3.32476	0
	ALITCLAPDRR	22	29	1	A0A068FL62	C5(Carbamidomethyl)	1285.71	2.09664e+07	3.35143e+06	3.2142e+06	1.36889e+07	0	0.001229	High	3.01787	High	2.8587	High	2.93363	High	3.25173	1
	KALITCLAPDRR	3	28	1	A0A068FL62	C6(Carbamidomethyl)	1413.8	9.16572e+06	0	0	135009	0	0.001609	High	2.98939					High	1.67047	2
	FGQGAAPVAAAPEVVTK	6	52	1	A0A068FL62		1612.88	0	2.13342e+06	1.03416e+06	0	0	5.882e-07			High	5.25784	High	5.17602			0
U4S0F8	YciI-like protein OS=Haemophilus parasuis str. Nagasaki GN=HPNK_01858 PE=4 SV=1 - [U4S0F8_HAEPR]	63.27	2	7	7	132	1.37451e+08	8.18255e+07	5.41148e+07	1.75207e+08	185.081	63.27	6	44	159.195	54.08	4	31	137.534	45.92	3	27	140.27	54.08	4	30	98	11.0818	5.47803
	Sequence	# PSMs	# Proteins	# Protein Groups	Protein Group Accessions	Modifications	MH+ [Da]	A5: Area	B5: Area	C5: Area	D5: Area	q-Value	PEP	A2	XCorr A2	B2	XCorr B2	C2	XCorr C2	D2	XCorr D2	# Missed Cleavages
	LLTAGPNPAIDDENPGEAGFTGSTVIAK	35	2	1	U4S0F8		2755.37	161805084	1.96904e+08	1.26943e+08	3.42489e+08	0	6.412e-10	High	6.70664	High	6.90188	High	6.44732	High	6.22041	0
	MYYVIFAQDIPNTLEK	24	2	1	U4S0F8	M1(Oxidation)	1960.98	4.53806e+07	4.42679e+07	2.37318e+07	1.63723e+08	0	2.686e-11	High	6.66769	High	6.79716	High	6.4949	High	6.90395	0
	MYYVIFAQDIPNTLEK	37	2	1	U4S0F8		1944.98	4.55046e+07	4.52935e+07	3.35887e+07	8.47982e+07	0	4.926e-12	High	6.53518	High	6.26427	High	6.00607	High	6.40127	0
	LKQLQAEYR	3	1	1	U4S0F8		1148.64	1.19673e+07	0	0	0	0	1.503e-06	High	3.61039							1
	FNSLEEAK	10	2	1	U4S0F8		937.463	2.04919e+08	106174	0	0	0	0.000198	High	3.10767	High	2.6138					0
	FNSLEEAK	4	2	1	U4S0F8	N2(Deamidated)	938.446	4.07197e+06	142354	0	0	0	0.002462	High	2.83445	High	2.26326					0
	MYYVIFAQDIPNTLEKR	12	2	1	U4S0F8		2101.08	6.39222e+06	3.27893e+06	1.81217e+06	1.94084e+07	0	6.934e-05	High	2.30826	High	3.21998	High	2.94452	High	2.48782	1
	QLQAEYR	3	1	1	U4S0F8		907.462	4.5628e+07	0	0	0	0	0.005705	High	1.9931							0
	LLTAGPNPAIDDENPGEAGFTGSTVIAK	2	2	1	U4S0F8	N7(Deamidated)	2756.39	0	0	0	359266	0	3.441e-05							High	5.11443	0
	LLTAGPNPAIDDENPGEAGFTGSTVIAKFNSLEEAK	2	2	1	U4S0F8	N14(Deamidated)	3674.82	0	0	0	1.60036e+06	0	2.523e-08							High	4.96229	1
U4RSR3	Superoxide dismutase [Cu-Zn] OS=Haemophilus parasuis SW114 GN=sodC PE=3 SV=1 - [U4RSR3_HAEPR]	31.67	3	1	4	132	4.10624e+08	1.07148e+08	1.17815e+08	1.36086e+08	96.9528	25	3	40	85.6101	27.78	3	32	98.6835	27.78	3	41	49.0334	21.11	2	19	180	18.8196	7.35693
	Sequence	# PSMs	# Proteins	# Protein Groups	Protein Group Accessions	Modifications	MH+ [Da]	A5: Area	B5: Area	C5: Area	D5: Area	q-Value	PEP	A2	XCorr A2	B2	XCorr B2	C2	XCorr C2	D2	XCorr D2	# Missed Cleavages
	SLMIHAGGDNHSDHPAPLGGGGAR	5	3	2	U4S0K9;U4RSR3	N10(Deamidated)	2325.08	9.30995e+06	0	307000	0	0	1.123e-07	High	6.3245			High	2.3401			0
	SLMIHAGGDNHSDHPAPLGGGGAR	49	3	2	U4S0K9;U4RSR3		2324.1	1.01141e+09	2.12713e+07	6.57355e+06	3.30136e+06	0	2.832e-13	High	5.43443	High	6.50155	High	6.72653	High	5.30826	0
	SLMIHAGGDNHSDHPAPLGGGGAR	29	3	2	U4S0K9;U4RSR3	M3(Oxidation)	2340.09	1.20516e+08	2.0402e+06	902019	298379	0	6.871e-10	High	4.57602	High	4.48347	High	4.46294	High	2.9626	0
	LVAGLGAGGHWDPK	43	5	2	U4S0K9;U4RSR3		1377.74	2.17e+08	2.98616e+08	3.46037e+08	2.6887e+08	0	1.529e-08	High	4.31235	High	4.43193	High	5.00285	High	4.4194	0
	SPYGLVFTPNLK	3	3	1	U4RSR3		1335.73	0	1.55782e+06	834642	0	0	6.872e-08			High	4.42455	High	4.35264			0
	MACGVIN	3	3	2	U4S0K9;U4RSR3	M1(Oxidation); C3(Carbamidomethyl)	780.338	3.45897e+06	0	0	0	0.002	0.04396	High	1.74074							0
U4SWG4	4-hydroxy-tetrahydrodipicolinate synthase OS=Haemophilus parasuis SW140 GN=dapA PE=3 SV=1 - [U4SWG4_HAEPR]	66.78	1	1	13	130	8.19942e+06	1.36106e+07	7.38586e+06	1.099e+08	111.671	33.56	7	25	127.013	36.27	8	30	125.075	32.2	7	27	197.079	66.78	13	48	295	31.4564	6.22705
	Sequence	# PSMs	# Proteins	# Protein Groups	Protein Group Accessions	Modifications	MH+ [Da]	A5: Area	B5: Area	C5: Area	D5: Area	q-Value	PEP	A2	XCorr A2	B2	XCorr B2	C2	XCorr C2	D2	XCorr D2	# Missed Cleavages
	LGGQGVISVTNNLAAADMAK	13	6	2	B8F3R4;U4SWG4		1930.01	4.394e+06	8.61078e+06	6.40795e+06	5.4745e+07	0	6.436e-10	High	7.38212	High	6.87531	High	7.3289	High	6.89222	0
	IPVIAGTGSNATSEAITMTK	19	4	2	B8F3R4;U4SWG4		1962.04	3.59365e+06	6.95277e+06	4.74235e+06	2.42075e+07	0	1.093e-11	High	6.627	High	6.71859	High	6.58407	High	6.87331	0
	AIAECTSLPQILYNVPGR	22	6	2	B8F3R4;U4SWG4	C5(Carbamidomethyl)	2002.06	1.13456e+07	2.18155e+07	1.05651e+07	5.13577e+07	0	1.326e-10	High	5.5962	High	5.76745	High	5.91202	High	6.0718	0
	FDEAEEINQR	12	6	2	B8F3R4;U4SWG4		1250.57	6.95408e+06	828296	281085	4.71764e+06	0	6.401e-09	High	4.0571	High	4.01972	High	4.11374	High	4.03469	0
	MGLISDPCLR	12	6	2	B8F3R4;U4SWG4	C8(Carbamidomethyl)	1161.59	6.29861e+06	1.04055e+07	5.18454e+06	1.63788e+07	0	0.0002605	High	3.85431	High	3.78079	High	3.76106	High	3.8685	0
	TGTDLKPETIAR	16	6	2	B8F3R4;U4SWG4		1301.71	4.90777e+06	224542	0	319276	0	5.439e-06	High	3.68002	High	3.25851			High	2.85339	0
	MCELALEGK	10	6	2	B8F3R4;U4SWG4	C2(Carbamidomethyl)	1050.5	2.43281e+06	1.64621e+06	991600	3.36635e+06	0	0.0007796	High	2.42348	High	3.32527	High	3.28892	High	3.34196	0
	IPNIVAVK	9	6	2	B8F3R4;U4SWG4		853.557	0	2.99852e+06	1.44596e+06	9.11753e+06	0	0.0007471			High	2.58037	High	2.69816	High	2.92922	0
	ALAGEDFIFLSGDDATGLESMK	4	6	2	B8F3R4;U4SWG4		2287.08	0	0	0	1.63914e+07	0	3.891e-09							High	7.32725	0
	LPLTVLSKQYHPVITAALQK	5	1	1	U4SWG4	Q9(Deamidated)	2221.28	0	0	0	2.23598e+08	0	1.244e-05							High	6.68562	1
	HGEIDFDGLK	3	6	2	B8F3R4;U4SWG4		1130.55	0	0	0	2.1937e+06	0	0.004716							High	3.28151	0
	LLADSGVAGCLSVVPYYNKPTQEGLYQHYK	4	6	2	B8F3R4;U4SWG4	C10(Carbamidomethyl)	3370.7	0	0	0	31962599	0	0.0004561							High	3.23901	0
	ELVEFHIK	1	6	2	B8F3R4;U4SWG4		1014.57	0	0	0	3.03408e+06	0	0.02556							High	2.2595	0
U4SFH5	Inorganic pyrophosphatase OS=Haemophilus parasuis D74 GN=ppa PE=3 SV=1 - [U4SFH5_HAEPR]	59.43	1	1	8	125	7.99758e+07	7.44445e+07	6.07033e+07	1.08581e+08	70.022	31.43	5	24	94.1134	31.43	6	30	109.218	31.43	6	33	119.377	59.43	8	38	175	19.3518	5.14795
	Sequence	# PSMs	# Proteins	# Protein Groups	Protein Group Accessions	Modifications	MH+ [Da]	A5: Area	B5: Area	C5: Area	D5: Area	q-Value	PEP	A2	XCorr A2	B2	XCorr B2	C2	XCorr C2	D2	XCorr D2	# Missed Cleavages
	AQIQHFFESYK	22	3	2	U4SK14;U4SFH5		1397.68	964793	3.74351e+06	6.97007e+06	6.29361e+06	0	1.367e-07	High	4.16687	High	4.2262	High	4.33544	High	4.1013	0
	YEVDKESGAIFVDR	15	3	2	U4SK14;U4SFH5		1627.8	925142	1.7457e+06	2.59924e+06	4.80509e+06	0	1.435e-11	High	4.06063	High	3.50275	High	4.71031	High	4.05349	1
	VEGWGDVNEAR	18	3	2	U4SK14;U4SFH5		1231.58	1.17055e+08	5.21879e+07	4.35505e+07	6.40335e+07	0	2.742e-07	High	4.05302	High	4.17152	High	4.06169	High	4.20322	0
	NVGDLPALLK	12	1	1	U4SFH5	N1(Deamidated)	1040.6	3.58166e+07	8.88725e+07	6.92866e+07	9.69644e+07	0	0.0001036	High	3.09917	High	2.9897	High	2.9267	High	2.85739	0
	VEGWGDVNEAR	9	3	2	U4SK14;U4SFH5	N8(Deamidated)	1232.56	1.34382e+07	1.59238e+06	381362	0	0	4.55e-07	High	2.99049	High	4.01703	High	3.5892			0
	QEILESFER	24	3	2	U4SK14;U4SFH5		1150.57	8.70553e+07	8.2273e+07	6.92727e+07	1.64744e+08	0	0.0001463	High	2.44991	High	2.56146	High	2.72667	High	2.58976	0
	ESGAIFVDR	9	3	2	U4SK14;U4SFH5		993.509	0	3.1091e+06	4.88016e+06	8.00874e+06	0	9.126e-05			High	2.77087	High	3.12417	High	3.16217	0
	EYDHIKNVGDLPALLK	3	1	1	U4SFH5	N7(Deamidated)	1825.98	0	0	0	7.35369e+06	0	2.89e-06							High	5.00968	1
	FMATAMFYPANYGYVNHTLSSDGDPVDVLVPTPYPLQPGSVIR	1	3	2	U4SK14;U4SFH5	N11(Deamidated); N16(Deamidated)	4702.28	0	0	0	2.39956e+06	0	0.01064							High	4.07231	0
	FMATAMFYPANYGYVNHTLSSDGDPVDVLVPTPYPLQPGSVIR	5	3	2	U4SK14;U4SFH5		4700.3	0	0	0	2.59776e+06	0	2.132e-05							High	3.83488	0
	FMATAMFYPANYGYVNHTLSSDGDPVDVLVPTPYPLQPGSVIR	4	3	2	U4SK14;U4SFH5	M2(Oxidation)	4716.29	0	0	0	0	0	0.009812							High	3.66988	0
	FMATAMFYPANYGYVNHTLSSDGDPVDVLVPTPYPLQPGSVIR	2	3	2	U4SK14;U4SFH5	M6(Oxidation); Q37(Deamidated)	4717.27	0	0	0	1.77265e+06	0	0.001143							High	3.33047	0
	FMATAMFYPANYGYVNHTLSSDGDPVDVLVPTPYPLQPGSVIR	1	3	2	U4SK14;U4SFH5	M2(Oxidation); N11(Deamidated); N16(Deamidated)	4718.29	0	0	0	1.19069e+06	0	0.000512							High	2.90654	0
U4SK14	Inorganic pyrophosphatase OS=Haemophilus parasuis H465 GN=ppa PE=3 SV=1 - [U4SK14_HAEPR]	59.43	2	2	8	125	7.99758e+07	7.44445e+07	6.07033e+07	1.08581e+08	70.022	31.43	5	24	94.1134	31.43	6	30	109.218	31.43	6	33	119.377	59.43	8	38	175	19.3528	4.95752
	Sequence	# PSMs	# Proteins	# Protein Groups	Protein Group Accessions	Modifications	MH+ [Da]	A5: Area	B5: Area	C5: Area	D5: Area	q-Value	PEP	A2	XCorr A2	B2	XCorr B2	C2	XCorr C2	D2	XCorr D2	# Missed Cleavages
	AQIQHFFESYK	22	3	2	U4SK14;U4SFH5		1397.68	964793	3.74351e+06	6.97007e+06	6.29361e+06	0	1.367e-07	High	4.16687	High	4.2262	High	4.33544	High	4.1013	0
	YEVDKESGAIFVDR	15	3	2	U4SK14;U4SFH5		1627.8	925142	1.7457e+06	2.59924e+06	4.80509e+06	0	1.435e-11	High	4.06063	High	3.50275	High	4.71031	High	4.05349	1
	VEGWGDVNEAR	18	3	2	U4SK14;U4SFH5		1231.58	1.17055e+08	5.21879e+07	4.35505e+07	6.40335e+07	0	2.742e-07	High	4.05302	High	4.17152	High	4.06169	High	4.20322	0
	DVGDLPALLK	12	2	1	U4SK14		1040.6	3.58166e+07	8.88725e+07	6.92866e+07	9.69644e+07	0	0.0001035	High	3.09917	High	2.9897	High	2.9267	High	2.85739	0
	VEGWGDVNEAR	9	3	2	U4SK14;U4SFH5	N8(Deamidated)	1232.56	1.34382e+07	1.59238e+06	381362	0	0	4.55e-07	High	2.99049	High	4.01703	High	3.5892			0
	QEILESFER	24	3	2	U4SK14;U4SFH5		1150.57	8.70553e+07	8.2273e+07	6.92727e+07	1.64744e+08	0	0.0001463	High	2.44991	High	2.56146	High	2.72667	High	2.58976	0
	ESGAIFVDR	9	3	2	U4SK14;U4SFH5		993.509	0	3.1091e+06	4.88016e+06	8.00874e+06	0	9.126e-05			High	2.77087	High	3.12417	High	3.16217	0
	EYDHIKDVGDLPALLK	3	2	1	U4SK14		1825.98	0	0	0	7.35369e+06	0	2.891e-06							High	5.00968	1
	FMATAMFYPANYGYVNHTLSSDGDPVDVLVPTPYPLQPGSVIR	1	3	2	U4SK14;U4SFH5	N11(Deamidated); N16(Deamidated)	4702.28	0	0	0	2.39956e+06	0	0.01064							High	4.07231	0
	FMATAMFYPANYGYVNHTLSSDGDPVDVLVPTPYPLQPGSVIR	5	3	2	U4SK14;U4SFH5		4700.3	0	0	0	2.59776e+06	0	2.132e-05							High	3.83488	0
	FMATAMFYPANYGYVNHTLSSDGDPVDVLVPTPYPLQPGSVIR	4	3	2	U4SK14;U4SFH5	M2(Oxidation)	4716.29	0	0	0	0	0	0.009812							High	3.66988	0
	FMATAMFYPANYGYVNHTLSSDGDPVDVLVPTPYPLQPGSVIR	2	3	2	U4SK14;U4SFH5	M6(Oxidation); Q37(Deamidated)	4717.27	0	0	0	1.77265e+06	0	0.001143							High	3.33047	0
	FMATAMFYPANYGYVNHTLSSDGDPVDVLVPTPYPLQPGSVIR	1	3	2	U4SK14;U4SFH5	M2(Oxidation); N11(Deamidated); N16(Deamidated)	4718.29	0	0	0	1.19069e+06	0	0.000512							High	2.90654	0
B8F3V7	Cytolethal distending toxin protein C OS=Haemophilus parasuis serovar 5 (strain SH0165) GN=cdtC PE=4 SV=1 - [B8F3V7_HAEPS]	60.8	7	4	9	123	2.10375e+07	2.59174e+07	2.55474e+07	1.05165e+08	114.898	52.84	7	28	99.5562	46.59	6	23	153.504	54.55	8	37	137.136	54.55	8	35	176	19.527	8.35303
	Sequence	# PSMs	# Proteins	# Protein Groups	Protein Group Accessions	Modifications	MH+ [Da]	A5: Area	B5: Area	C5: Area	D5: Area	q-Value	PEP	A2	XCorr A2	B2	XCorr B2	C2	XCorr C2	D2	XCorr D2	# Missed Cleavages
	CLVGDGGTLPCGQTDTLFR	27	11	2	B8F3V7;U4SAH8	C1(Carbamidomethyl); C11(Carbamidomethyl)	2066.96	1.00473e+07	1.45015e+07	1.33853e+07	1.0598e+08	0	5.775e-16	High	6.59126	High	6.80893	High	6.83222	High	6.77056	0
	CLTSENYGSYGFQNCLR	14	11	2	B8F3V7;U4SAH8	C1(Carbamidomethyl); C15(Carbamidomethyl)	2068.9	5.51142e+06	8.00971e+06	7.79182e+06	5.31199e+07	0	2.668e-10	High	6.28134	High	6.14235	High	6.08322	High	6.34214	0
	LVPTDTGAFILTDPNTGK	25	7	1	B8F3V7		1859.98	1.43113e+07	2.95497e+07	3.71584e+07	1.17804e+08	0	1.206e-09	High	4.54491	High	4.66848	High	4.62085	High	4.89757	0
	SLNTGEPVSNR	6	11	2	B8F3V7;U4SAH8		1173.58	3.63926e+07	0	0	0	0	3.353e-05	High	4.08556							0
	FVQFQVFGK	12	3	1	B8F3V7		1099.6	1.24088e+07	3.37009e+07	2.60985e+07	9.17098e+07	0	3.006e-05	High	3.58271	High	3.44555	High	3.63666	High	3.58507	0
	TSSAEPSNIPLK	11	11	2	B8F3V7;U4SAH8		1243.66	1.23175e+07	349698	1.10735e+06	1.43234e+07	0	0.002309	High	3.21985	High	3.14447	High	3.20192	High	3.62692	0
	LVDVIVK	12	5	1	B8F3V7		785.517	8.88255e+06	8.0882e+06	6.17809e+06	7.63226e+06	0	0.0009391	High	2.80065	High	2.9673	High	2.71526	High	2.91507	0
	HLWIIAPPFGPSR	11	11	2	B8F3V7;U4SAH8		1490.83	0	0	4.36195e+06	2.41118e+07	0	1.363e-07					High	3.88075	High	3.68151	0
	RFVQFQVFGK	5	3	1	B8F3V7		1255.69	0	0	3.1287e+06	7.15446e+06	0	5.081e-05					High	3.3675	High	3.07065	1
U4RXC7	Oligopeptide ABC transporter periplasmic binding protein OS=Haemophilus parasuis str. Nagasaki GN=HPNK_08848 PE=4 SV=1 - [U4RXC7_HAEPR]	28.46	6	11	11	123	2.18356e+07	2.66773e+07	1.14163e+07	1.41198e+08	86.873	16.51	7	22	109.533	22.39	9	29	94.8388	20.68	8	25	187.095	28.46	11	47	527	57.851	8.29443
	Sequence	# PSMs	# Proteins	# Protein Groups	Protein Group Accessions	Modifications	MH+ [Da]	A5: Area	B5: Area	C5: Area	D5: Area	q-Value	PEP	A2	XCorr A2	B2	XCorr B2	C2	XCorr C2	D2	XCorr D2	# Missed Cleavages
	IVFEANPAYTGPYPATVEK	12	2	1	U4RXC7		2067.04	4.36502e+06	6.30626e+06	4.653e+06	1.98752e+07	0	5.14e-11	High	7.04654	High	7.10498	High	7.08217	High	6.67688	0
	MTWFLLSDDAAR	12	5	1	U4RXC7		1425.68	1.6981e+06	1.36548e+06	682829	1.49658e+07	0	1.64e-09	High	4.85955	High	4.9324	High	5.12326	High	5.00655	0
	VQAIENVPYLDADR	14	2	1	U4RXC7		1602.81	4.1108e+07	6.0439e+07	2.38291e+07	3.46978e+08	0	1.08e-08	High	4.63953	High	5.09714	High	4.98275	High	5.09109	0
	WSNTPEYAEVQK	12	6	1	U4RXC7		1451.69	1.42866e+07	1.06599e+07	5.76678e+06	2.4446e+07	0	4.104e-09	High	4.20967	High	4.35638	High	4.53448	High	4.40018	0
	EAGVDKLEFTTR	23	6	1	U4RXC7		1365.71	1.01122e+07	4.16889e+06	3.09042e+06	7.92036e+06	0	0.0001591	High	3.28146	High	3.3576	High	3.76515	High	3.63152	1
	LLDAAVAAK	8	6	1	U4RXC7		871.525	2.90908e+06	462571	0	596385	0	7.267e-05	High	3.2355	High	2.96552			High	2.80551	0
	QPYLALAAK	10	5	1	U4RXC7		974.574	1.26438e+06	8.93312e+06	3.96144e+06	5.20882e+07	0	0.03512	High	1.91917	High	1.90841	High	1.54829	High	1.66609	0
	ALDGFKPLSTTGMSFIGVSR	9	2	1	U4RXC7		2084.1	0	3.88644e+06	2.07937e+06	24527983	0	6.675e-09			High	4.53237	High	3.73637	High	4.67201	0
	QALQYAIDTQK	7	6	1	U4RXC7		1278.68	0	1.73928e+06	710493	3.45157e+06	0	0.001665			High	3.62264	High	2.92544	High	3.42731	0
	WVVDSVQMILEDWNK	6	6	1	U4RXC7		1861.91	0	0	0	1.24862e+06	0	5.691e-09							High	6.07323	0
	WVVDSVQMILEDWNK	7	6	1	U4RXC7	M8(Oxidation)	1877.91	0	0	0	911306	0	7.726e-09							High	5.93233	0
	AINIIAEEAALYPIIHR	3	6	1	U4RXC7		1907.08	0	0	0	0	0	1.597e-06							High	1.91004	0
A0A063CTZ9	Uncharacterized protein OS=Haemophilus parasuis HPS10 GN=HPS10_04075 PE=4 SV=1 - [A0A063CTZ9_HAEPR]	35.44	6	8	8	115	1.03055e+07	3.46706e+07	2.33394e+07	7.92739e+07	98.0044	34.95	6	23	114.911	35.44	7	29	150.053	35.44	7	36	108.951	34.95	7	27	206	23.0637	5.16064
	Sequence	# PSMs	# Proteins	# Protein Groups	Protein Group Accessions	Modifications	MH+ [Da]	A5: Area	B5: Area	C5: Area	D5: Area	q-Value	PEP	A2	XCorr A2	B2	XCorr B2	C2	XCorr C2	D2	XCorr D2	# Missed Cleavages
	TLLTQSLGSTTDATLQNVIR	28	3	1	A0A063CTZ9		2132.16	1.07355e+07	1.54303e+07	1.13203e+07	8.98209e+07	0	4.278e-14	High	7.25981	High	7.21107	High	7.06172	High	7.1457	0
	EFDAALATLSQIK	18	6	1	A0A063CTZ9		1406.75	7857468	3.47411e+07	2.61643e+07	8.35242e+07	0	6.508e-11	High	5.14372	High	5.24248	High	5.37006	High	5.19666	0
	AGDANQMLIDVR	12	3	1	A0A063CTZ9		1302.65	6.26813e+06	1.53099e+07	1.16242e+07	4.39731e+07	0	1.609e-05	High	4.90992	High	4.50978	High	4.59898	High	4.81266	0
	AGDANQMLIDVR	11	3	1	A0A063CTZ9	M7(Oxidation)	1318.65	1663562	1.82235e+06	381368	3.55992e+06	0	0.0002679	High	4.34931	High	4.45773	High	4.06386	High	4.38296	0
	QLLTGDLLAAK	12	6	1	A0A063CTZ9		1142.68	1.23236e+07	5.38403e+07	3.22297e+07	6.44765e+07	0	0.0001251	High	2.85123	High	2.88977	High	2.76983	High	2.604	0
	DTAWDFR	12	6	1	A0A063CTZ9		910.405	3.33618e+06	6.85803e+06	4.02988e+06	9.97376e+06	0	0.001045	High	2.71284	High	2.46519	High	2.46935	High	2.55376	0
	LATVDYQLK	12	6	1	A0A063CTZ9		1050.59	1.60147e+06	4.92466e+06	5.30983e+06	1.49562e+07	0	0.002898	High	2.47627	High	2.55088	High	2.46586	High	2.67504	0
	KQLLTGDLLAAK	7	6	1	A0A063CTZ9		1270.77	0	1.04435e+06	1.11734e+06	0	0	1.299e-08			High	3.6557	High	4.58024			1
	EFDAALATLSQIKDTAWDFR	3	6	1	A0A063CTZ9		2298.15	0	0	0	1.13567e+06	0	6.792e-06							High	3.25249	1
B8F7Z3	30S ribosomal protein S7 OS=Haemophilus parasuis serovar 5 (strain SH0165) GN=rpsG PE=3 SV=1 - [RS7_HAEPS]	66.67	4	11	11	110	6.13594e+07	1.08179e+07	3.32721e+06	3.66607e+07	81.9456	30.77	6	25	56.8457	34.62	6	18	44.2936	28.85	4	14	212.303	57.05	9	53	156	17.6374	10.1841
	Sequence	# PSMs	# Proteins	# Protein Groups	Protein Group Accessions	Modifications	MH+ [Da]	A5: Area	B5: Area	C5: Area	D5: Area	q-Value	PEP	A2	XCorr A2	B2	XCorr B2	C2	XCorr C2	D2	XCorr D2	# Missed Cleavages
	LANELSDAADNKGSAVK	12	4	1	B8F7Z3		1702.86	1.59412e+07	0	0	527852	0	3.779e-11	High	6.43083					High	5.06037	1
	LANELSDAADNK	12	4	1	B8F7Z3		1260.6	1.2924e+08	4.89333e+06	677217	9.75546e+06	0	0.0005401	High	4.8374	High	4.80194	High	4.13023	High	4.26477	0
	RVGGSTYQVPVEVRPTR	12	4	1	B8F7Z3		1901.05	6.17988e+06	570144	0	2.37574e+06	0	0.0001936	High	4.13636	High	4.29234			High	4.87308	1
	VGGSTYQVPVEVRPTR	22	4	1	B8F7Z3		1744.95	3.16975e+07	2.02624e+07	5.41093e+06	5.56952e+07	0	0.0001504	High	4.10024	High	4.40605	High	3.67627	High	4.28731	0
	WIVEAAR	11	4	1	B8F7Z3		844.473	2.31411e+07	7.29798e+06	2.94834e+06	2.22838e+07	0	0.0001798	High	2.21805	High	2.18927	High	2.23084	High	2.18261	0
	FINVLMVDGK	9	4	1	B8F7Z3		1135.62	0	3.17829e+06	1.62237e+06	7.56203e+06	0	2.038e-05			High	3.65537	High	3.28776	High	3.62095	0
	FGSELLAK	2	4	1	B8F7Z3		864.489	0	1.46129e+06	0	0	0	0.0007892			High	2.54022					0
	DALEAFEIALENVRPTVEVK	6	3	1	B8F7Z3		2243.19	0	0	0	9.82784e+06	0	1.149e-08							High	7.18576	0
	SIAESIVYNALETLAQR	13	1	1	B8F7Z3		1878	0	0	0	3.20031e+07	0	2.168e-09							High	6.32912	0
	KSIAESIVYNALETLAQR	6	1	1	B8F7Z3		2006.09	0	0	0	9.7319e+06	0	2.859e-06							High	4.19682	1
	KSIAESIVYNALETLAQR	3	1	1	B8F7Z3	N10(Deamidated)	2007.06	0	0	0	620992	0	0.0242							High	3.76276	1
	KILPDPK	2	4	1	B8F7Z3		810.509	1.91862e+06	0	0	0	0.001	0.01165	High	1.76946							1
B8F763	50S ribosomal protein L29 OS=Haemophilus parasuis serovar 5 (strain SH0165) GN=rpmC PE=3 SV=1 - [RL29_HAEPS]	58.73	1	4	4	106	1.06297e+08	1.27796e+07	3.46832e+06	1.71636e+08	89.834	52.38	2	21	91.0573	52.38	2	22	76.3342	52.38	2	22	185.843	58.73	4	41	63	7.14286	9.70068
	Sequence	# PSMs	# Proteins	# Protein Groups	Protein Group Accessions	Modifications	MH+ [Da]	A5: Area	B5: Area	C5: Area	D5: Area	q-Value	PEP	A2	XCorr A2	B2	XCorr B2	C2	XCorr C2	D2	XCorr D2	# Missed Cleavages
	SVEELNGELVNLLGEQFK	30	1	1	B8F763		2018.04	265767	6.85547e+06	3.23904e+06	5.06999e+08	0	3.077e-10	High	6.68507	High	7.18133	High	6.19785	High	7.54121	0
	SVEELNGELVNLLGEQFK	29	1	1	B8F763	N6(Deamidated)	2019.03	796870	1.28527e+06	1.10501e+06	5.31573e+07	0	7.165e-13	High	5.8918	High	6.582	High	6.56975	High	7.18917	0
	MQAATGQLQQTHQLK	18	1	1	B8F763	M1(Oxidation)	1698.86	3.89772e+07	701814	436769	0	0	3.115e-09	High	5.56914	High	5.25232	High	3.85908			0
	MQAATGQLQQTHQLK	25	1	1	B8F763		1682.88	2.11797e+08	1.87038e+07	3.6976e+06	3.47149e+06	0	1.649e-10	High	5.20269	High	5.97542	High	4.38025	High	5.29303	0
	NKSVEELNGELVNLLGEQFK	1	1	1	B8F763		2260.19	0	0	0	4.43704e+06	0	0.01198							High	2.94075	1
	SVEELNGELVNLLGEQFKLR	3	1	1	B8F763		2287.23	0	0	0	2.2092e+06	0	0.02027							High	2.16407	1
U4RYP1	Uncharacterized protein OS=Haemophilus parasuis str. Nagasaki GN=HPNK_00562 PE=4 SV=1 - [U4RYP1_HAEPR]	14.37	2	4	4	104	1.29258e+07	1.57956e+07	1.36345e+07	3.8607e+07	91.5214	14.37	4	23	101.41	14.37	4	28	103.48	14.37	4	28	89.1033	14.37	4	25	341	38.1676	5.12256
	Sequence	# PSMs	# Proteins	# Protein Groups	Protein Group Accessions	Modifications	MH+ [Da]	A5: Area	B5: Area	C5: Area	D5: Area	q-Value	PEP	A2	XCorr A2	B2	XCorr B2	C2	XCorr C2	D2	XCorr D2	# Missed Cleavages
	IENAEELSNLIDALK	24	1	1	U4RYP1		1671.88	3.16227e+06	5.47005e+06	6.00895e+06	1.79824e+07	0	5.07e-10	High	6.15367	High	6.36843	High	5.22197	High	6.72753	0
	IDLEQIEFSFLK	17	1	1	U4RYP1		1481.79	1.23446e+06	1.1803e+06	1.20783e+06	3.09884e+07	0	2.739e-07	High	5.09414	High	4.86908	High	4.95782	High	5.41421	0
	YNGNINYAICK	39	1	1	U4RYP1	N2(Deamidated); C10(Carbamidomethyl)	1330.62	6.2164e+06	5.83779e+06	7.6617e+06	9.12791e+06	0	7.335e-06	High	4.26008	High	4.1661	High	4.19972	High	3.72117	0
	YNGNINYAICK	12	1	1	U4RYP1	C10(Carbamidomethyl)	1329.63	1.29222e+07	6.55384e+06	2.38958e+06	1.01888e+07	0	9.182e-06	High	3.93184	High	3.86217	High	3.77524	High	3.82314	0
	GICEFQNEIWR	12	2	1	U4RYP1	C3(Carbamidomethyl)	1451.67	2.26929e+07	3.53628e+07	2.72329e+07	6.68503e+07	0	5.016e-06	High	3.81065	High	3.7881	High	3.81472	High	3.67886	0
U4SUJ0	Cell division protein ZapA OS=Haemophilus parasuis SW140 GN=HPSSW140_0934 PE=4 SV=1 - [U4SUJ0_HAEPR]	82.57	1	6	6	101	1.21679e+07	1.15101e+07	6.4141e+06	1.83681e+07	121.016	66.06	5	25	107.107	66.06	5	23	131.534	66.06	5	27	125.193	82.57	6	26	109	12.1892	4.75439
	Sequence	# PSMs	# Proteins	# Protein Groups	Protein Group Accessions	Modifications	MH+ [Da]	A5: Area	B5: Area	C5: Area	D5: Area	q-Value	PEP	A2	XCorr A2	B2	XCorr B2	C2	XCorr C2	D2	XCorr D2	# Missed Cleavages
	FQSSGMDSVSVGQENNE	12	1	1	U4SUJ0		1814.76	2.46187e+06	2.75057e+06	1.9485e+06	8.32623e+06	0	3.159e-09	High	6.14664	High	5.05035	High	5.2632	High	5.87134	0
	NVLMACVEQLDSSLAK	27	1	1	U4SUJ0	C6(Carbamidomethyl)	1777.88	8.76436e+06	1.20241e+07	7.6113e+06	8544948	0	1.008e-15	High	6.12644	High	5.71244	High	6.07841	High	5.6095	0
	NVLMACVEQLDSSLAK	13	1	1	U4SUJ0	M4(Oxidation); C6(Carbamidomethyl)	1793.88	5.07622e+06	6.82565e+06	1.55971e+06	1.51473e+07	0	1.931e-11	High	5.78622	High	5.76546	High	5.98651	High	5.44666	0
	LYCPPEQQEALLASAK	24	1	1	U4SUJ0	C3(Carbamidomethyl)	1817.91	1.46958e+07	1.68144e+07	9.29359e+06	3.16307e+07	0	5.367e-11	High	5.25919	High	5.72032	High	5.82984	High	5.15008	0
	NNIELSLFGQVLR	9	1	1	U4SUJ0		1502.82	451571	474381	280278	2.16262e+06	0	1.245e-07	High	4.86558	High	4.66981	High	4.58896	High	5.69528	0
	EQSGIIQLEK	12	1	1	U4SUJ0		1144.63	1.30435e+07	5.69189e+06	2.3374e+06	4.30638e+06	0	0.006946	High	2.88322	High	2.87568	High	2.92182	High	3.09504	0
	VLSIVALNLNYELEQEQR	3	1	1	U4SUJ0		2131.14	0	0	0	2.36322e+06	0	1.238e-10							High	6.72689	0
	FQSSGMDSVSVGQENNE	1	1	1	U4SUJ0	M6(Oxidation)	1830.76	0	0	0	1.17078e+06	0	9.469e-11							High	4.85408	0
B8F7S6	Chaperone protein DnaK OS=Haemophilus parasuis serovar 5 (strain SH0165) GN=dnaK PE=3 SV=1 - [DNAK_HAEPS]	32.39	6	15	15	99	8.61991e+06	5.46111e+06	3.60424e+06	2.93033e+07	112.897	22.75	11	31	83.3685	17.06	7	20	66.9774	17.06	7	17	130.408	23.7	10	31	633	68.1992	4.89404
	Sequence	# PSMs	# Proteins	# Protein Groups	Protein Group Accessions	Modifications	MH+ [Da]	A5: Area	B5: Area	C5: Area	D5: Area	q-Value	PEP	A2	XCorr A2	B2	XCorr B2	C2	XCorr C2	D2	XCorr D2	# Missed Cleavages
	IIGIDLGTTNSCVAVMDGDKPR	17	6	1	B8F7S6	C12(Carbamidomethyl)	2332.16	1.00413e+07	7.39951e+06	3.52762e+06	5.44015e+07	0	1.234e-09	High	6.68982	High	3.30888	High	3.20704	High	6.61843	0
	IQASSGLSDAEIEQMVR	12	5	1	B8F7S6		1833.9	7.39859e+06	5.74369e+06	5.1082e+06	1.30492e+07	0	5.599e-16	High	6.31977	High	6.43695	High	6.45056	High	6.21958	0
	SLGQFNLEGINPAPR	2	6	1	B8F7S6		1612.84	3.09984e+06	0	0	0	0	2.719e-10	High	4.65004							0
	TTPSIIAYTDKETLVGQPAK	3	6	1	B8F7S6		2133.15	1.17111e+06	0	0	20459280	0	0.00156	High	4.29781					High	4.74409	1
	ADNGDAWVSVK	5	6	1	B8F7S6		1161.55	2.32625e+06	0	0	2.18811e+06	0	7.485e-05	High	3.89721					High	3.89738	0
	DIEIMPFEITK	13	6	1	B8F7S6		1335.69	3.94038e+06	3.24015e+06	1.73333e+06	145284	0	0.002463	High	3.54654	High	3.24468	High	3.54624	High	3.19793	0
	VIENAEGAR	3	5	1	B8F7S6		958.496	1.7795e+06	0	0	0	0	0.001688	High	3.39162							0
	FTDSEVQR	3	6	1	B8F7S6		981.464	8.18211e+06	0	0	0	0	0.0002802	High	3.32496							0
	IEEAVAALEK	6	6	1	B8F7S6		1072.59	3.32477e+06	1.7168e+06	1.0186e+06	472007	0	0.002541	High	3.183	High	3.00766	High	3.1519	High	2.50483	0
	KFEELVQTR	9	6	1	B8F7S6		1149.63	7.6363e+06	218934	0	196071	0	0.0004593	High	2.95095	High	2.71818			High	2.80988	1
	IIGIDLGTTNSCVAVMDGDKPR	3	6	1	B8F7S6	C12(Carbamidomethyl); M16(Oxidation)	2348.16	2.31886e+06	1.86801e+06	0	0	0	0.005146	High	2.63188	High	2.7746					0
	ASEPLIQAGQAQAQQGQQQAQQSQK	9	6	1	B8F7S6		2651.32	0	2.86441e+06	2.17689e+06	4.59979e+06	0	3.808e-11			High	6.82192	High	6.05601	High	7.11419	0
	QIAEAGSNLADADK	5	6	1	B8F7S6		1402.69	0	207455	0	631521	0	2.012e-07			High	3.81168			High	4.46636	0
	LEALVEDLVNR	2	6	1	B8F7S6		1270.7	0	0	1.1201e+06	0	0	1.55e-07					High	4.34537			0
	LINYLVEEFQK	3	6	1	B8F7S6		1395.76	0	0	0	6.45654e+06	0	4.832e-06							High	4.86291	0
	DIEIMPFEITK	2	6	1	B8F7S6	M5(Oxidation)	1351.68	0	0	0	1.83259e+06	0	0.008199							High	3.79263	0
	MAPPQISAEVLK	2	6	1	B8F7S6		1283.7	2.67029e+06	0	2.17339e+06	0	0.002	0.1063	High	1.44484			High	1.19809			0
B8F3D4	Ribosome-recycling factor OS=Haemophilus parasuis serovar 5 (strain SH0165) GN=frr PE=3 SV=1 - [RRF_HAEPS]	56.22	3	10	10	98	4.73392e+07	2.15103e+07	6.2902e+06	7.82314e+07	130.204	56.22	10	33	75.7482	30.27	5	20	55.3423	34.59	6	17	108.717	45.95	7	28	185	20.8712	7.25439
	Sequence	# PSMs	# Proteins	# Protein Groups	Protein Group Accessions	Modifications	MH+ [Da]	A5: Area	B5: Area	C5: Area	D5: Area	q-Value	PEP	A2	XCorr A2	B2	XCorr B2	C2	XCorr C2	D2	XCorr D2	# Missed Cleavages
	AILTSDLGLNPSSAGTTIR	23	3	1	B8F3D4		1887.02	2.71909e+07	3.3445e+07	3.53058e+06	1.05448e+08	0	1.014e-14	High	7.59884	High	7.01218	High	5.44462	High	7.05487	0
	AQPSLLDAIQVEYYGSATPLR	8	2	1	B8F3D4		2292.19	584911	0	0	2.14057e+07	0	2.058e-10	High	6.6349					High	7.19031	0
	KVDEILADKEK	6	2	1	B8F3D4		1287.72	1.50892e+07	0	0	0	0	6.36e-07	High	5.51465							2
	VDEILADKEK	2	2	1	B8F3D4		1159.62	7.89266e+06	0	0	0	0	0.001497	High	3.90918							1
	TLAVTVFDR	12	3	1	B8F3D4		1021.57	9.29673e+06	8.67966e+06	3.09644e+06	2.0692e+07	0	2.213e-05	High	3.5778	High	3.43621	High	3.4133	High	3.39304	0
	QLANVVAEDAR	12	3	1	B8F3D4		1185.63	9.52789e+06	1.52248e+06	717897	5.66388e+06	0	5.508e-08	High	3.41271	High	3.61925	High	3.19207	High	3.33471	0
	VPLPPLTEER	12	3	1	B8F3D4		1150.65	4.76919e+07	1.94092e+07	1.04696e+07	1.00867e+08	0	3.038e-05	High	2.92135	High	2.73664	High	2.44321	High	2.87564	0
	SLISAVEK	9	3	1	B8F3D4		846.494	4.05581e+06	0	769518	1.69189e+06	0	0.0003857	High	2.6465			High	2.46037	High	2.36972	0
	ITDIYIK	12	3	1	B8F3D4		865.507	6.71348e+07	1.16767e+07	4.87037e+06	2.83785e+07	0	0.01068	High	2.53129	High	2.40588	High	2.51143	High	2.58754	0
	QISENDER	2	3	1	B8F3D4		990.449	792762	0	0	0	0.005	0.1612	High	2.20625							0
A0A0E1RJN1	Uncharacterized protein OS=Haemophilus parasuis 29755 GN=SVR5_00399 PE=4 SV=1 - [A0A0E1RJN1_HAEPR]	34.62	5	5	5	95	1.02911e+07	1.46729e+07	1.68783e+07	5.90918e+07	62.7186	22.44	3	20	68.6469	22.44	3	22	63.806	22.44	3	21	122.813	34.62	5	32	156	17.8133	4.89404
	Sequence	# PSMs	# Proteins	# Protein Groups	Protein Group Accessions	Modifications	MH+ [Da]	A5: Area	B5: Area	C5: Area	D5: Area	q-Value	PEP	A2	XCorr A2	B2	XCorr B2	C2	XCorr C2	D2	XCorr D2	# Missed Cleavages
	MNVMEFETSSPEGK	18	5	1	A0A0E1RJN1	M4(Oxidation)	1601.69	3.30026e+06	1.8045e+06	2.06825e+06	3.95078e+06	0	1.14e-07	High	5.47339	High	5.53829	High	5.12017	High	4.9292	0
	MNVMEFETSSPEGK	12	5	1	A0A0E1RJN1		1585.7	1.59693e+07	1.90446e+07	2.54605e+07	2.83194e+07	0	1.21e-07	High	5.33937	High	5.52032	High	5.49926	High	5.52535	0
	DDYILSLPPVFAR	28	5	1	A0A0E1RJN1		1505.8	6.82687e+06	1.18175e+07	1.01831e+07	1.23704e+08	0	1.484e-05	High	3.51198	High	3.63253	High	3.44616	High	3.65242	0
	MLLGDLSR	12	5	1	A0A0E1RJN1		904.499	8.07727e+06	1.31566e+07	1.49914e+07	2.52524e+07	0	0.0002324	High	2.60896	High	2.63381	High	2.48735	High	2.76357	0
	MLLGDLSR	12	5	1	A0A0E1RJN1	M1(Oxidation)	920.493	519355	1.67747e+06	1.67469e+06	5.55485e+06	0	0.000118	High	2.38313	High	2.4433	High	2.33198	High	2.61869	0
	TLDLVNLPLGWQDLEEGVR	6	5	1	A0A0E1RJN1		2167.14	0	0	0	1.81162e+07	0	5.712e-11							High	6.63367	0
	MLLGDLSRDDYILSLPPVFAR	3	5	1	A0A0E1RJN1	M1(Oxidation)	2407.28	0	0	0	8.39956e+06	0	0.0001857							High	4.38861	1
	MLLGDLSRDDYILSLPPVFAR	4	5	1	A0A0E1RJN1		2391.27	0	0	0	1.43174e+06	0	0.005503							High	3.75921	1
U4S9P9	Tail-specific protease OS=Haemophilus parasuis H465 GN=prc PE=3 SV=1 - [U4S9P9_HAEPR]	18.99	15	12	12	94	8.90218e+06	2.05737e+07	1.2483e+07	2.93281e+07	64.3222	8.42	6	18	92.8075	15.01	10	27	82.5634	13.63	9	24	98.0094	17	10	25	653	74.5159	6.62451
	Sequence	# PSMs	# Proteins	# Protein Groups	Protein Group Accessions	Modifications	MH+ [Da]	A5: Area	B5: Area	C5: Area	D5: Area	q-Value	PEP	A2	XCorr A2	B2	XCorr B2	C2	XCorr C2	D2	XCorr D2	# Missed Cleavages
	ETEQMMVDWLQFDK	12	15	1	U4S9P9		1799.8	517235	756087	621286	5.59135e+06	0	5.004e-07	High	5.18027	High	5.58731	High	5.51095	High	5.64907	0
	TTTEADELWLQR	12	15	1	U4S9P9		1462.72	5.48549e+06	2.47211e+07	1.10902e+07	3.90845e+07	0	2.386e-05	High	4.30631	High	4.45357	High	4.29388	High	4.38768	0
	KFTSLNLASR	9	15	1	U4S9P9		1136.64	6.47754e+06	771873	209995	979335	0	0.001406	High	3.43324	High	2.74339	High	2.93613	High	2.95224	1
	LDDVVDNIK	12	15	1	U4S9P9		1030.55	2.95356e+06	2.50876e+06	1.7799e+06	6490700	0	3.661e-05	High	3.1574	High	3.19107	High	3.36819	High	3.54016	0
	DYEAPDFFLK	12	15	1	U4S9P9		1244.59	1.47435e+07	3.03904e+07	2.08597e+07	4.24091e+07	0	0.0003503	High	3.09457	High	3.05392	High	2.82008	High	3.11153	0
	FTSLNLASR	9	15	1	U4S9P9		1008.55	4.32899e+06	6.60958e+06	5.49912e+06	0	0	1.842e-05	High	3.0262	High	3.06959	High	3.06373			0
	ETEQMMVDWLQFDK	1	15	1	U4S9P9	M5(Oxidation)	1815.79	0	479979	0	0	0	1.65e-06			High	5.16712					0
	DVVAQLTENHEK	11	11	1	U4S9P9		1382.7	0	1.67671e+06	2.89533e+06	2.13027e+06	0	7.39e-06			High	4.22946	High	4.2842	High	4.33919	0
	ADGLIIDLR	3	15	1	U4S9P9		985.575	0	854716	601478	2.06925e+06	0	4.34e-05			High	3.62269	High	3.54369	High	3.65424	0
	YALSLLDKEPDLK	6	15	1	U4S9P9		1504.82	0	2.98408e+06	3.52406e+06	0	0	5.517e-08			High	2.70195	High	2.7287			1
	FPEIINAEK	3	15	1	U4S9P9		1060.58	0	1.17196e+06	0	1.95501e+06	0	0.005086			High	2.68763			High	2.82179	0
	ADDILQTYLNAFAR	3	15	1	U4S9P9		1610.82	0	0	0	2.95537e+06	0	5.34e-06							High	5.55483	0
	GSTVYLEIEPAK	1	15	1	U4S9P9		1306.7	0	0	0	1.97626e+06	0	0.001909							High	3.77551	0
A0A0E1RPD5	Uncharacterized protein OS=Haemophilus parasuis 29755 GN=SVR5_00176 PE=4 SV=1 - [A0A0E1RPD5_HAEPR]	63.28	6	5	5	90	1.02505e+07	1.81483e+07	9.20292e+06	5.04417e+07	56.8075	27.68	3	12	97.7743	41.81	4	20	91.5575	41.81	4	19	188.067	63.28	5	39	177	18.7785	9.21729
	Sequence	# PSMs	# Proteins	# Protein Groups	Protein Group Accessions	Modifications	MH+ [Da]	A5: Area	B5: Area	C5: Area	D5: Area	q-Value	PEP	A2	XCorr A2	B2	XCorr B2	C2	XCorr C2	D2	XCorr D2	# Missed Cleavages
	ADADFNNTPNQTMPNAGAAQQAQGNR	20	3	1	A0A0E1RPD5		2702.22	1.38485e+07	1.80766e+07	1.39913e+07	3.08157e+07	0	4.073e-11	High	6.62297	High	6.85587	High	7.02657	High	6.65626	0
	ADADFNNTPNQTMPNAGAAQQAQGNR	12	3	1	A0A0E1RPD5	M13(Oxidation)	2718.22	5.19326e+06	1.5152e+06	595257	2.70611e+06	0	6.885e-14	High	6.30775	High	6.72044	High	5.79903	High	7.05291	0
	TNAPMQCVISQ	11	3	1	A0A0E1RPD5	C7(Carbamidomethyl)	1248.57	4.28026e+06	1.36104e+07	3.66508e+06	2.06891e+07	0	1.212e-05	High	3.81212	High	3.76515	High	3.79966	High	3.7614	0
	QVQQAPAVPTFK	12	3	1	A0A0E1RPD5		1313.73	1.26226e+07	2.27579e+07	9.95235e+06	3.92539e+07	0	0.004695	High	3.15051	High	3.11437	High	3.07281	High	3.35528	0
	YCLNGVQYMVGTNNSQLPPTLMVDK	15	6	1	A0A0E1RPD5	C2(Carbamidomethyl)	2842.36	0	2.80318e+06	1.14111e+06	15996406	0	7.554e-09			High	6.1609	High	5.30208	High	6.5121	0
	TNAPMQCVISQ	5	3	1	A0A0E1RPD5	M5(Oxidation); C7(Carbamidomethyl)	1264.57	0	842725	0	1.08956e+06	0	0.006046			High	3.33177			High	3.33323	0
	LGNFVTGAAAGYLLSEALSPTEAQAQTPATNPTEQLTK	6	6	1	A0A0E1RPD5		3860.97	0	0	0	8.12555e+07	0	8.121e-07							High	6.6842	0
	YCLNGVQYMVGTNNSQLPPTLMVDK	9	6	1	A0A0E1RPD5	C2(Carbamidomethyl); N4(Deamidated)	2843.34	0	0	0	8.86649e+06	0	3.254e-07							High	6.53017	0
U4SAH8	Cytolethal distending toxin A/C family protein (Fragment) OS=Haemophilus parasuis 12939 GN=HPS12939_0091 PE=4 SV=1 - [U4SAH8_HAEPR]	64.29	4	1	6	89	1.95858e+07	1.13857e+07	8.51301e+06	6.65359e+07	93.3272	55	5	21	77.2274	47.14	4	17	105.492	56.43	5	24	112.614	56.43	5	27	140	15.6071	8.17725
	Sequence	# PSMs	# Proteins	# Protein Groups	Protein Group Accessions	Modifications	MH+ [Da]	A5: Area	B5: Area	C5: Area	D5: Area	q-Value	PEP	A2	XCorr A2	B2	XCorr B2	C2	XCorr C2	D2	XCorr D2	# Missed Cleavages
	CLVGDGGTLPCGQTDTLFR	27	11	2	B8F3V7;U4SAH8	C1(Carbamidomethyl); C11(Carbamidomethyl)	2066.96	1.00473e+07	1.45015e+07	1.33853e+07	1.0598e+08	0	5.775e-16	High	6.59126	High	6.80893	High	6.83222	High	6.77056	0
	CLTSENYGSYGFQNCLR	14	11	2	B8F3V7;U4SAH8	C1(Carbamidomethyl); C15(Carbamidomethyl)	2068.9	5.51142e+06	8.00971e+06	7.79182e+06	5.31199e+07	0	2.668e-10	High	6.28134	High	6.14235	High	6.08322	High	6.34214	0
	LVPTDTGAFILTEPNTGK	20	4	1	U4SAH8		1873.99	6098250	1.16458e+07	3.05926e+06	4.05077e+07	0	3.398e-07	High	4.81761	High	4.59024	High	3.6402	High	4.74121	0
	SLNTGEPVSNR	6	11	2	B8F3V7;U4SAH8		1173.58	3.63926e+07	0	0	0	0	3.353e-05	High	4.08556							0
	TSSAEPSNIPLK	11	11	2	B8F3V7;U4SAH8		1243.66	1.23175e+07	349698	1.10735e+06	1.43234e+07	0	0.002309	High	3.21985	High	3.14447	High	3.20192	High	3.62692	0
	HLWIIAPPFGPSR	11	11	2	B8F3V7;U4SAH8		1490.83	0	0	4.36195e+06	2.41118e+07	0	1.363e-07					High	3.88075	High	3.68151	0
B8F5Q3	Transaldolase OS=Haemophilus parasuis serovar 5 (strain SH0165) GN=tal PE=3 SV=1 - [TAL_HAEPS]	55.38	6	12	12	87	8.93994e+06	5.40079e+06	3.74408e+06	9.73625e+06	46.97	21.2	6	13	75.6175	23.1	7	21	77.154	25.63	7	20	135.087	53.48	11	33	316	34.8931	5.21143
	Sequence	# PSMs	# Proteins	# Protein Groups	Protein Group Accessions	Modifications	MH+ [Da]	A5: Area	B5: Area	C5: Area	D5: Area	q-Value	PEP	A2	XCorr A2	B2	XCorr B2	C2	XCorr C2	D2	XCorr D2	# Missed Cleavages
	EGINCNLTLLFSQAQAR	16	6	1	B8F5Q3	C5(Carbamidomethyl)	1934.98	789665	1.36906e+06	697069	9.3909e+06	0	5.716e-09	High	5.70213	High	5.72546	High	4.90582	High	6.29801	0
	NAGEITELAGCDR	12	5	1	B8F5Q3	C11(Carbamidomethyl)	1405.64	5.3276e+06	2.61289e+06	2.40007e+06	6.36434e+06	0	3.647e-07	High	4.82469	High	4.77926	High	4.73003	High	4.72296	0
	ELQESEAPLVR	12	6	1	B8F5Q3		1270.67	1.18439e+07	3.99802e+06	3.17364e+06	6.46552e+06	0	2.983e-07	High	3.66394	High	3.63516	High	3.77354	High	3.69976	0
	MNQLDALR	8	6	1	B8F5Q3		960.5	1.70203e+06	439327	432121	1.45015e+06	0	0.001102	High	2.85709	High	3.43604	High	3.15929	High	3.19509	0
	IASTWQGIK	7	6	1	B8F5Q3		1003.56	1.58694e+06	723635	474593	1.25462e+06	0	0.0004917	High	2.68929	High	3.13456	High	2.7686	High	2.70546	0
	LTIAPALLK	11	6	1	B8F5Q3		939.624	9.64835e+06	9.59147e+06	5.65853e+06	1.26736e+07	0	0.0004204	High	2.16289	High	2.3852	High	2.53978	High	2.10149	0
	LIALYNEAGISNDR	6	6	1	B8F5Q3		1548.81	0	0	1.20418e+06	4.44338e+06	0	4.574e-08					High	5.16423	High	5.3713	0
	ACAEAGVYLISPFVGR	3	6	1	B8F5Q3	C2(Carbamidomethyl)	1709.87	0	0	0	7.14423e+06	0	3.301e-08							High	5.60395	0
	EYAPAEDPGVVSVTSIYNYYK	3	6	1	B8F5Q3		2365.12	0	0	0	5.52022e+06	0	2.726e-08							High	4.91384	0
	AYQPEDATTNPSLVLSASALPQYAPLIDEAIAYAK	4	2	1	B8F5Q3		3691.89	0	0	0	756156	0	5.178e-05							High	4.43041	0
	QMTVVVADTGDIDAIK	1	6	1	B8F5Q3		1675.86	0	0	0	5.32082e+06	0	1.024e-05							High	3.74218	0
	AYQPEDATTNPSLVLSASALPQYAPLIDEAIAYAK	1	2	1	B8F5Q3	Q22(Deamidated)	3692.89	0	0	0	0	0	0.0003003							High	2.79065	0
	ILDWYK	3	6	1	B8F5Q3		837.455	0	1.28919e+06	0	0	0.001	0.01326			High	2.05082					0
U4RZG7	Uncharacterized protein OS=Haemophilus parasuis str. Nagasaki GN=HPNK_10752 PE=4 SV=1 - [U4RZG7_HAEPR]	32.09	8	13	13	87	1.4981e+06	1.20072e+07	8.61035e+06	2.92021e+07	40.4467	12.31	4	10	110.492	22.42	8	25	132.592	23.52	9	30	90.6462	23.74	8	22	455	50.7958	5.21143
	Sequence	# PSMs	# Proteins	# Protein Groups	Protein Group Accessions	Modifications	MH+ [Da]	A5: Area	B5: Area	C5: Area	D5: Area	q-Value	PEP	A2	XCorr A2	B2	XCorr B2	C2	XCorr C2	D2	XCorr D2	# Missed Cleavages
	FSSQIPSYQYQDQTNTR	21	5	1	U4RZG7		2062.95	2.15734e+06	1.65642e+07	1.3141e+07	1.78087e+07	0	6.54e-10	High	5.48113	High	5.07757	High	5.76036	High	5.44661	0
	YPELSLGNYEFSSK	7	4	1	U4RZG7		1633.78	903205	4.47577e+06	5.16911e+06	0	0	5.54e-11	High	4.59267	High	5.17313	High	5.21813			0
	LESVEAGDVVLSLLNK	16	4	1	U4RZG7		1685.93	268557	911503	1.24103e+06	3.69246e+06	0	1.095e-12	High	4.49731	High	5.91009	High	5.8372	High	5.60424	0
	IEIQDTLYK	12	11	1	U4RZG7		1122.6	1.43374e+06	1.06447e+07	6.89711e+06	9.68775e+06	0	7.937e-05	High	2.84652	High	2.86137	High	3.25871	High	3.0539	0
	ADFTSNEKYPELSLGNYEFSSK	5	4	1	U4RZG7		2526.17	0	2.95669e+06	3.32484e+06	0	0	2.301e-11			High	5.993	High	6.55114			1
	WTSTGSLTGELLAQDK	9	8	1	U4RZG7		1706.86	0	8.81283e+06	5.47813e+06	6.01099e+07	0	9.327e-13			High	5.52505	High	5.92319	High	5.74471	0
	APFAFTNLSSQGK	9	11	1	U4RZG7		1367.7	0	7.12366e+06	5.79293e+06	3.78808e+06	0	3.954e-10			High	4.27044	High	4.57565	High	4.34375	0
	ASVLDTQFK	1	1	1	U4RZG7		1008.54	0	775173	0	0	0	5.606e-05			High	2.93555					0
	GMEDVLK	1	9	1	U4RZG7		791.402	0	0	219580	0	0	0.004354					High	1.94207			0
	LPSLELFMAQLNQLDGFPK	1	4	1	U4RZG7		2161.13	0	0	0	173402	0	0.01005							High	3.68002	0
	NSLSLNLNLDK	2	11	1	U4RZG7		1230.68	0	0	0	7.8278e+06	0	0.0002435							High	3.53419	0
	NSLSLNLNLDKFDPSQFK	1	7	1	U4RZG7		2080.09	0	0	0	7.80395e+06	0	0.0005305							High	1.95856	1
	FDPSQFK	2	7	1	U4RZG7		868.425	0	0	698436	0	0.002	0.1564					High	1.6551			0
A0A063CUZ5	Uncharacterized protein OS=Haemophilus parasuis HPS10 GN=HPS10_09440 PE=4 SV=1 - [A0A063CUZ5_HAEPR]	32.62	6	8	8	86	1.30816e+07	3.76058e+06	2.91157e+06	1.22521e+07	88.8881	14.02	4	22	108.664	21.34	6	25	78.4463	11.89	3	17	110.65	28.35	6	22	328	36.108	7.15186
	Sequence	# PSMs	# Proteins	# Protein Groups	Protein Group Accessions	Modifications	MH+ [Da]	A5: Area	B5: Area	C5: Area	D5: Area	q-Value	PEP	A2	XCorr A2	B2	XCorr B2	C2	XCorr C2	D2	XCorr D2	# Missed Cleavages
	LSLFPDSTLGNAQTMIGAVR	21	5	1	A0A063CUZ5	M15(Oxidation)	2107.09	3.32581e+06	6.80771e+06	3.61797e+06	7.37841e+06	0	3.47e-15	High	6.32125	High	6.44712	High	6.45808	High	6.04953	0
	LSLFPDSTLGNAQTMIGAVR	25	5	1	A0A063CUZ5		2091.09	2.74784e+06	3.86863e+06	5.19147e+06	1.89701e+07	0	2.061e-14	High	5.34141	High	6.2633	High	6.01119	High	7.10419	0
	LNVIDIPFIFK	12	5	1	A0A063CUZ5		1318.77	980588	1.72112e+06	2.15888e+06	6.83561e+06	0	1.455e-05	High	3.6335	High	3.51999	High	3.57579	High	3.71757	0
	AIIEADVR	11	6	1	A0A063CUZ5		886.505	2.07236e+07	2.75291e+06	1.38435e+06	3.23131e+06	0	0.001295	High	2.73498	High	2.72496	High	2.76331	High	2.71338	0
	FGYEAPR	6	5	1	A0A063CUZ5		839.405	1.51955e+07	494206	0	0	0	8.79e-05	High	2.61159	High	2.65065					0
	FDSFSPELQQAILDAAK	6	6	1	A0A063CUZ5		1879.94	0	460009	0	3.5269e+06	0	4.427e-09			High	5.32361			High	5.77384	0
	GGTIDIEMSGSPNFSGLEPK	3	4	1	A0A063CUZ5		2035.97	0	0	0	1.09506e+07	0	2.111e-08							High	6.37762	0
	EHAYAVLDGEIGQGLLK	1	5	1	A0A063CUZ5		1812.96	0	0	0	4.84562e+06	0	6.594e-07							High	2.84397	0
	KFNDLLK	1	5	1	A0A063CUZ5		877.52	0	130679	0	0	0.002	0.06568			High	2.89308					1
U4RN45	Glyoxalase II family protein OS=Haemophilus parasuis str. Nagasaki GN=HPNK_05744 PE=4 SV=1 - [U4RN45_HAEPR]	49.28	9	7	7	85	3.69942e+06	4.27124e+06	3.78797e+06	1.82034e+07	33.7392	18.18	3	8	77.6239	29.19	5	22	83.5673	29.19	5	23	121.382	43.06	6	32	209	23.766	5.92236
	Sequence	# PSMs	# Proteins	# Protein Groups	Protein Group Accessions	Modifications	MH+ [Da]	A5: Area	B5: Area	C5: Area	D5: Area	q-Value	PEP	A2	XCorr A2	B2	XCorr B2	C2	XCorr C2	D2	XCorr D2	# Missed Cleavages
	TDLYQGNFEQLIYTIK	25	8	1	U4RN45		1945.99	595842	1.09711e+06	998335	1.30507e+07	0	3.927e-12	High	4.96875	High	5.26226	High	5.61689	High	6.18948	0
	FVEEQQLNVQK	12	7	1	U4RN45		1361.72	9097791	5.74803e+06	5.19646e+06	7.40008e+06	0	1.394e-05	High	4.5117	High	4.74277	High	4.69763	High	4.67491	0
	IQIGALTFHIR	21	9	1	U4RN45		1268.75	1.40462e+06	4.71096e+06	4.17233e+06	2.02033e+07	0	1.127e-07	High	3.50818	High	3.96712	High	4.04812	High	3.92557	0
	NAVIIDAGDDADK	6	4	1	U4RN45		1316.64	0	1.52197e+06	1.99512e+06	0	0	6.099e-10			High	3.87465	High	4.01777			0
	IAFSGDVLFK	10	6	1	U4RN45		1096.6	0	2.35474e+06	1.7497e+06	2.13562e+07	0	0.001268			High	3.40027	High	3.17717	High	3.30758	0
	MFNLQIIPVSVFQQNCSVVWDNEK	4	9	1	U4RN45	C16(Carbamidomethyl)	2895.42	0	0	0	610418	0	0.003833							High	4.17114	0
	LLITHGHLDHIMAVDQLR	4	8	1	U4RN45		2082.15	0	0	0	5.17534e+06	0	3.24e-09							High	4.03421	0
	MFNLQIIPVSVFQQNCSVVWDNEK	3	9	1	U4RN45	M1(Oxidation); C16(Carbamidomethyl)	2911.42	0	0	0	668785	0	0.01396							High	3.60002	0
U4RQN5	Protein GrpE OS=Haemophilus parasuis str. Nagasaki GN=grpE PE=3 SV=1 - [U4RQN5_HAEPR]	57.79	7	9	9	83	7.24479e+07	1.04741e+08	5.59672e+07	1.69482e+08	69.4211	35.68	7	24	69.9953	28.14	6	20	67.2119	24.62	5	17	71.4641	46.73	6	22	199	22.0822	4.66553
	Sequence	# PSMs	# Proteins	# Protein Groups	Protein Group Accessions	Modifications	MH+ [Da]	A5: Area	B5: Area	C5: Area	D5: Area	q-Value	PEP	A2	XCorr A2	B2	XCorr B2	C2	XCorr C2	D2	XCorr D2	# Missed Cleavages
	VQELEAYIAEADKR	25	6	1	U4RQN5		1634.85	7.8617e+07	8.83522e+07	4.1171e+07	1.69817e+08	0	1.356e-08	High	5.04231	High	5.67001	High	5.18524	High	5.07564	1
	GLQALEGVDESVK	12	5	1	U4RQN5		1344.71	5.56077e+07	63173685	5.78462e+07	1.35178e+08	0	0.0004391	High	4.53583	High	4.65278	High	4.63222	High	4.66647	0
	EMLTVVDNLER	15	7	1	U4RQN5		1318.67	6.56968e+07	1.62698e+08	6.88843e+07	2.03451e+08	0	2.085e-06	High	3.91058	High	3.68567	High	3.85333	High	3.67774	0
	SGVELTHK	2	3	1	U4RQN5		870.468	159919	0	0	0	0	0.002398	High	2.5593							0
	AEVENIR	3	7	1	U4RQN5		830.438	4.47924e+06	0	0	0	0	0.002949	High	2.13744							0
	EQDIQLR	5	6	1	U4RQN5		901.473	7.30299e+07	190681	0	0	0	0.002507	High	1.93314	High	1.97281					0
	VQELEAYIAEADK	5	7	1	U4RQN5		1478.73	0	1.93675e+06	1.36056e+06	4.59423e+06	0	2.054e-10			High	4.82386	High	5.04574	High	4.92423	0
	EMLTVVDNLER	1	7	1	U4RQN5	M2(Oxidation)	1334.67	0	5.14553e+06	0	0	0	0.00166			High	3.33094					0
	EQVEQDVSQATELAQEAQEAQTQDVEPELQQNNEIDPLAEAIAR	3	1	1	U4RQN5	Q9(Deamidated)	4906.34	0	0	0	0	0	4.121e-05							High	4.63492	0
	VIRPAMVMVAS	4	7	1	U4RQN5	M6(Oxidation); M8(Oxidation)	1205.64	7.94748e+06	600196	0	2.3714e+06	0.001	0.03384	High	2.90136	High	2.45221			High	2.64527	0
	VIRPAMVMVAS	4	7	1	U4RQN5		1173.65	4.7971e+07	2.31341e+07	1.32826e+07	5.06773e+07	0.001	0.04507	High	2.42785	High	2.21402	High	2.59985	High	1.92845	0
	EQVEQDVSQATELAQEAQEAQTQDVEPELQQNNEIDPLAEAIAR	2	1	1	U4RQN5	N32(Deamidated); N33(Deamidated)	4907.32	0	0	0	733814	0.001	0.06942							High	3.64368	0
	VIRPAMVMVAS	2	7	1	U4RQN5	M8(Oxidation)	1189.64	5.0746e+06	0	0	0	0.007	0.2751	High	2.45731							0
U4RW90	Uncharacterized protein OS=Haemophilus parasuis str. Nagasaki GN=HPNK_04467 PE=4 SV=1 - [U4RW90_HAEPR]	72.09	3	6	6	81	5.66358e+07	1.76911e+07	1.45419e+07	5.49683e+07	81.2453	58.14	5	20	67.4293	48.84	4	17	86.2568	48.84	4	23	88.8646	62.79	5	21	86	9.84018	5.17334
	Sequence	# PSMs	# Proteins	# Protein Groups	Protein Group Accessions	Modifications	MH+ [Da]	A5: Area	B5: Area	C5: Area	D5: Area	q-Value	PEP	A2	XCorr A2	B2	XCorr B2	C2	XCorr C2	D2	XCorr D2	# Missed Cleavages
	NLESIAQQLHNALPQGLK	25	3	1	U4RW90		1974.1	1.23039e+07	3.03086e+07	2.69294e+07	1.12561e+08	0	9.604e-11	High	5.84024	High	6.16874	High	6.03817	High	6.25528	0
	RLDELSSTSSTESQN	21	1	1	U4RW90		1653.76	9.23546e+07	7.34485e+06	2.37881e+06	1.22762e+07	0	3.012e-10	High	5.69644	High	5.34333	High	5.15585	High	5.5487	1
	LDELSSTSSTESQN	12	1	1	U4RW90		1497.67	3.82037e+07	6.40683e+06	1.8658e+06	1.87459e+07	0	0.0001692	High	4.86762	High	4.52205	High	4.6512	High	4.93499	0
	QILQAQLAK	12	3	1	U4RW90		1012.61	3.93491e+07	1.54198e+07	1.43176e+07	1.22929e+07	0	0.001188	High	2.29846	High	2.264	High	2.30476	High	2.20489	0
	EEFEVQSQVLLR	9	3	1	U4RW90		1476.78	0	0	0	33598019	0	8.349e-08							High	4.87135	0
	EKLNELEK	2	3	1	U4RW90		1002.55	1.93781e+06	0	0	0	0.003	0.0971	High	2.7164							1
U4RRI4	Glutaredoxin-related protein OS=Haemophilus parasuis str. Nagasaki GN=HPNK_09204 PE=4 SV=1 - [U4RRI4_HAEPR]	54.55	6	3	3	79	3.66848e+07	1.35395e+08	5.63873e+07	2.07397e+08	72.1638	54.55	3	18	84.1604	54.55	3	21	87.779	54.55	3	22	74.7378	54.55	3	18	88	9.98808	5.12256
	Sequence	# PSMs	# Proteins	# Protein Groups	Protein Group Accessions	Modifications	MH+ [Da]	A5: Area	B5: Area	C5: Area	D5: Area	q-Value	PEP	A2	XCorr A2	B2	XCorr B2	C2	XCorr C2	D2	XCorr D2	# Missed Cleavages
	ANGYIGIPALVLEDER	30	6	1	U4RRI4	N2(Deamidated)	1730.9	5.3344e+06	7.67073e+06	8.82285e+06	1.50935e+07	0	6.013e-06	High	5.00162	High	4.58415	High	4.61822	High	4.48615	0
	ANGYIGIPALVLEDER	24	6	1	U4RRI4		1729.91	1.70871e+07	4.42358e+07	2.89738e+07	1.29101e+08	0	4.262e-09	High	4.38004	High	4.95712	High	4.95488	High	4.91617	0
	LGVDYEAVDITQSGANFKPFLK	12	1	1	U4RRI4		2412.27	5.43975e+06	6.49877e+06	5.0726e+06	6.93078e+07	0	3.923e-09	High	4.07582	High	4.18275	High	4.56288	High	5.55986	0
	VVLELGELER	13	2	1	U4RRI4		1156.66	8.75274e+07	3.55451e+08	1.35115e+08	4.23782e+08	0	3.08e-07	High	3.94461	High	3.94528	High	3.84325	High	3.80039	0
B8QR30	VtaA13 OS=Haemophilus parasuis GN=vtaA13 PE=4 SV=1 - [B8QR30_HAEPR]	10.2	2	11	13	79	1.12131e+08	3.12703e+06	1.74575e+06	3.4362e+06	142.289	8.35	12	37	66.1762	6.85	7	17	49.2326	4.92	4	12	48.9042	6.78	5	13	1402	139.059	8.79248
	Sequence	# PSMs	# Proteins	# Protein Groups	Protein Group Accessions	Modifications	MH+ [Da]	A5: Area	B5: Area	C5: Area	D5: Area	q-Value	PEP	A2	XCorr A2	B2	XCorr B2	C2	XCorr C2	D2	XCorr D2	# Missed Cleavages
	GDRGETGPAGPAGPVGPAGPQGK	6	1	1	B8QR30		2030	3.54288e+07	303863	0	0	0	3.431e-10	High	7.0552	High	4.73838					1
	GETGPAGPAGPVGPAGPQGK	12	1	1	B8QR30		1701.86	3.76324e+07	4.31135e+06	3.18737e+06	4.77889e+06	0	2.61e-07	High	5.584	High	5.71867	High	5.43321	High	5.53426	0
	TGPAGPAGPAGATGPQGPK	13	1	1	B8QR30		1588.81	1.1006e+08	3.05568e+06	1.25994e+06	1.81332e+06	0	9.666e-12	High	4.74912	High	4.33233	High	4.87724	High	4.1802	0
	GPAGPAGAQGIQGPK	12	1	1	B8QR30		1305.69	1.32939e+08	1.69173e+06	671780	1.2177e+06	0	5.325e-10	High	4.53974	High	4.61827	High	4.68888	High	4.31825	0
	GEKGETGPAGPEGPK	4	1	1	B8QR30		1410.69	630968	0	0	0	0	4.806e-10	High	4.40453							1
	GETGPAGPEGPKGETGPAGPAGPK	4	1	1	B8QR30		2116.03	13361274	154318	0	0	0	5.187e-05	High	4.03415	High	2.8398					1
	GDNGDPGPKGEAGPTGPR	3	1	1	B8QR30		1678.78	3.35113e+06	0	0	0	0	0.0001349	High	3.41199							1
	GEQGLPGPAGPAGAK	12	1	1	B8QR30		1306.68	9.33939e+07	2.01406e+06	789948	3.43e+06	0	0.0007916	High	3.40575	High	2.7143	High	2.80505	High	2.8676	0
	GETGPAGPAGPK	4	6	3	F2GDE3;A0A017QJR4;B8QR30		1038.52	6.95324e+07	102375	0	0	0	0.0003241	High	3.17144	High	1.98059					0
	GETGPAGPEGPK	3	1	1	B8QR30		1096.53	5.36091e+06	0	0	0	0	0.001734	High	2.95145							0
	GEKGETGPAGPEGPKGETGPAGPAGPK	1	1	1	B8QR30		2430.19	4.54982e+06	0	0	0	0	0.000405	High	2.8974							2
	GEAGPTGPR	3	2	2	B8QR30;B8QR06		841.416	690280	0	0	0	0	0.003244	High	2.62147							0
	GDNGDPGPKGEAGPTGPR	1	1	1	B8QR30	N3(Deamidated)	1679.76	3.35209e+06	0	0	0	0.001	0.01135	High	2.43944							1
	GEGSIVLGALASASKDEGIAIGANSK	1	1	1	B8QR30	N24(Deamidated)	2416.26	0	0	0	2.09973e+06	0.005	0.1906							High	2.3606	1
U4SZ86	Trp operon repressor homolog OS=Haemophilus parasuis 174 GN=trpR PE=3 SV=1 - [U4SZ86_HAEPR]	62.14	2	6	6	78	1.58937e+07	1.12828e+07	6.72301e+06	2.20126e+07	67.2282	54.37	4	17	86.5054	62.14	6	23	73.0011	62.14	5	20	66.2355	62.14	5	18	103	11.8363	8.49951
	Sequence	# PSMs	# Proteins	# Protein Groups	Protein Group Accessions	Modifications	MH+ [Da]	A5: Area	B5: Area	C5: Area	D5: Area	q-Value	PEP	A2	XCorr A2	B2	XCorr B2	C2	XCorr C2	D2	XCorr D2	# Missed Cleavages
	EIQQQLNTSAATITR	24	2	1	U4SZ86		1673.88	1.35643e+07	1.35752e+07	9.1209e+06	3.07133e+07	0	8.218e-14	High	5.44395	High	5.96773	High	6.20224	High	6.09886	0
	QAVAEDKTDALLSMLLTTDER	12	2	1	U4SZ86		2320.17	348492	1.08816e+06	641646	4.44461e+06	0	7.836e-05	High	4.42326	High	3.81763	High	4.15119	High	4.52577	1
	QAVAEDKTDALLSMLLTTDER	7	2	1	U4SZ86	M14(Oxidation)	2336.17	1.26143e+06	1.6723e+06	872672	0	0	5.072e-07	High	4.07601	High	4.31928	High	4.6541			1
	ALLENQISQR	12	2	1	U4SZ86		1171.65	3.16929e+07	1.3643e+07	7.53478e+06	1.55647e+07	0	4.901e-05	High	3.64391	High	3.9339	High	3.75877	High	4.00835	0
	EWQQFVDLLK	12	1	1	U4SZ86		1305.69	2.42395e+06	6.63033e+06	3.51334e+06	1.97597e+07	0	0.001282	High	3.50796	High	3.59752	High	3.21589	High	3.59852	0
	TDALLSMLLTTDER	1	2	1	U4SZ86	M7(Oxidation)	1594.8	0	1.4505e+06	0	0	0	1.196e-08			High	4.6519					0
	TDALLSMLLTTDER	1	2	1	U4SZ86		1578.8	0	190968	0	0	0	3.491e-07			High	3.43635					0
	TVEPDILK	9	2	1	U4SZ86		914.526	0	4.30692e+06	2.0613e+06	2.6723e+06	0	0.004618			High	2.55357	High	2.35739	High	2.54034	0
A0A0E1RK84	3-ketoacyl-ACP reductase OS=Haemophilus parasuis 29755 GN=fabG PE=3 SV=1 - [A0A0E1RK84_HAEPR]	43.15	2	9	9	78	8.88022e+06	3.41402e+06	1.45051e+06	2.37117e+07	79.4689	32.78	7	21	47.2752	21.99	5	14	44.8398	21.99	5	13	121.596	39.42	8	30	241	25.2322	6.22705
	Sequence	# PSMs	# Proteins	# Protein Groups	Protein Group Accessions	Modifications	MH+ [Da]	A5: Area	B5: Area	C5: Area	D5: Area	q-Value	PEP	A2	XCorr A2	B2	XCorr B2	C2	XCorr C2	D2	XCorr D2	# Missed Cleavages
	EQFGDIDILVNNAGITR	6	2	1	A0A0E1RK84		1874.96	1.21767e+06	0	0	3.23187e+07	0	4.826e-09	High	6.42525					High	6.80814	0
	GAEAISASLGDK	10	2	1	A0A0E1RK84		1118.58	3.37458e+06	458525	174993	1.55669e+06	0	2.353e-07	High	3.93533	High	3.69571	High	4.08481	High	3.95082	0
	NAILSQIPAGK	12	2	1	A0A0E1RK84		1111.65	3.19969e+06	5.07299e+06	2.20549e+06	3.32913e+07	0	2.669e-06	High	3.90543	High	3.79046	High	3.98301	High	3.97665	0
	GAFVIGTATSEK	12	2	1	A0A0E1RK84		1180.63	7.43661e+06	4.00383e+06	1.29145e+06	2.433e+06	0	1.732e-07	High	3.53436	High	3.65748	High	3.90507	High	3.79511	0
	AIAEELVSK	12	2	1	A0A0E1RK84		959.546	9.8643e+06	1.16522e+06	854578	4.11034e+06	0	4.6e-05	High	3.41346	High	3.47488	High	3.14811	High	3.2932	0
	LGSAQDIAK	3	2	1	A0A0E1RK84		902.494	9.33974e+06	0	0	0	0	0.001882	High	3.22178							0
	IALVTGATR	11	2	1	A0A0E1RK84		901.553	4.81709e+06	536215	164629	966703	0	9.775e-06	High	3.12205	High	2.98594	High	2.98082	High	3.1517	0
	GVTVNVVAPGFIATDMTDELTEDQK	7	2	1	A0A0E1RK84		2650.3	0	0	0	5.525e+06	0	1.403e-08							High	6.47919	0
	GVTVNVVAPGFIATDMTDELTEDQKNAILSQIPAGK	3	2	1	A0A0E1RK84	Q24(Deamidated)	3743.94	0	0	0	0	0	0.006119							High	2.69521	1
	GVTVNVVAPGFIATDMTDELTEDQKNAILSQIPAGK	2	2	1	A0A0E1RK84		3742.94	0	0	0	1.89493e+06	0.002	0.1158							High	2.812	1
U4RYS6	Transcription elongation factor GreA OS=Haemophilus parasuis str. Nagasaki GN=greA PE=3 SV=1 - [U4RYS6_HAEPR]	45.57	2	6	6	77	6.4553e+06	8.45781e+06	2.64873e+06	38054492	75.2152	45.57	5	22	69.0644	36.08	4	18	60.2282	36.08	4	16	86.0326	36.08	5	21	158	17.6251	5.03369
	Sequence	# PSMs	# Proteins	# Protein Groups	Protein Group Accessions	Modifications	MH+ [Da]	A5: Area	B5: Area	C5: Area	D5: Area	q-Value	PEP	A2	XCorr A2	B2	XCorr B2	C2	XCorr C2	D2	XCorr D2	# Missed Cleavages
	IVGDDEANIKDGLISVNSPIAR	10	2	1	U4RYS6		2296.21	5.3864e+06	3.94746e+06	1157658	1.92517e+07	0	6.989e-11	High	5.75521	High	5.22083	High	5.15425	High	5.53931	1
	RPEIISAITEAR	24	1	1	U4RYS6		1355.77	1.89245e+06	3.13024e+06	1.99368e+06	1.86069e+07	0	6.306e-09	High	4.31392	High	4.5476	High	4.91373	High	4.97512	0
	GAEQLREELDFLK	24	1	1	U4RYS6		1547.8	1.20871e+07	1.82957e+07	4.79486e+06	7.63049e+07	0	5.478e-08	High	4.21594	High	4.20475	High	4.28591	High	4.18193	1
	LGNAQIIDVK	12	1	1	U4RYS6		1070.63	246955	1.42622e+06	565432	3.67183e+06	0	0.0001268	High	3.66836	High	3.90012	High	3.88837	High	3.90413	0
	EHGDLKENAEYHAAR	4	1	1	U4RYS6		1739.81	1.0589e+06	0	0	0	0	8.645e-06	High	3.58267							1
	DGLISVNSPIAR	3	2	1	U4RYS6		1241.69	0	0	0	8.22321e+06	0	0.000641							High	3.83366	0
U4RRH0	Fused D-ribose ABC transporter substrate-binding protein OS=Haemophilus parasuis str. Nagasaki GN=HPNK_09274 PE=4 SV=1 - [U4RRH0_HAEPR]	37.1	5	9	9	73	2.20963e+07	5.9442e+06	5.93598e+06	1.05114e+07	139.276	37.1	9	33	53.0241	20.32	5	14	59.2435	20.32	5	15	43.4952	15.48	4	11	310	33.7807	5.38916
	Sequence	# PSMs	# Proteins	# Protein Groups	Protein Group Accessions	Modifications	MH+ [Da]	A5: Area	B5: Area	C5: Area	D5: Area	q-Value	PEP	A2	XCorr A2	B2	XCorr B2	C2	XCorr C2	D2	XCorr D2	# Missed Cleavages
	IQGDYIVNALNGK	6	5	1	U4RRH0	N11(Deamidated)	1405.73	6.99559e+06	0	0	0	0	1.167e-08	High	5.54129							0
	KPNDEDMQYVTSYVGSDEIEAGR	2	5	1	U4RRH0		2603.16	3.05118e+06	0	0	0	0	8.654e-10	High	5.3663							0
	IQGDYIVNALNGK	11	5	1	U4RRH0		1404.75	1.34749e+07	2.63517e+06	1.61457e+06	9.34226e+06	0	9.776e-08	High	5.04074	High	3.8242	High	4.43825	High	4.75436	0
	GLTITENVLAANKK	3	1	1	U4RRH0		1471.85	1.76103e+06	0	0	0	0	0.002113	High	4.65124							1
	GLTITENVLAANK	12	1	1	U4RRH0		1343.75	1.59842e+07	3.85797e+06	3.03762e+06	7.63123e+06	0	6.516e-05	High	4.62984	High	4.3103	High	4.38551	High	4.25937	0
	YNWVPFELVTPDMK	3	3	1	U4RRH0	M13(Oxidation)	1754.85	577226	0	0	0	0	4.794e-06	High	4.37658							0
	QLNDVENFIDQK	12	5	1	U4RRH0		1462.72	3.33673e+07	8.76737e+06	7.41508e+06	1.45606e+07	0	4.387e-09	High	4.34278	High	4.26763	High	4.37423	High	4.19242	0
	YNWVPFELVTPDMK	3	3	1	U4RRH0		1738.85	672898	0	0	0	0	1.105e-07	High	4.07929							0
	WQTYLQESVR	11	5	1	U4RRH0		1309.66	1.08762e+07	2.44219e+06	2.68711e+06	3.4363e+06	0	7.467e-05	High	3.79791	High	3.38601	High	3.54603	High	2.73779	0
	VDALLVVPTDPQIVK	9	5	1	U4RRH0		1606.94	1.69374e+07	5.20728e+06	7.35523e+06	0	0	0.0002301	High	3.4691	High	3.79692	High	3.78593			0
	NIVIGAPMAAFADK	1	5	1	U4RRH0		1417.75	635507	0	0	0	0.001	0.01973	High	3.21115							0
U4S0C7	Uncharacterized protein OS=Haemophilus parasuis str. Nagasaki GN=HPNK_01369 PE=4 SV=1 - [U4S0C7_HAEPR]	75	1	7	7	72	4.82825e+07	1.27529e+07	6.3136e+06	4.64314e+07	99.9223	46.88	5	26	36.4864	38.28	4	10	34.9148	38.28	4	10	107.639	57.81	5	26	128	14.2453	4.65283
	Sequence	# PSMs	# Proteins	# Protein Groups	Protein Group Accessions	Modifications	MH+ [Da]	A5: Area	B5: Area	C5: Area	D5: Area	q-Value	PEP	A2	XCorr A2	B2	XCorr B2	C2	XCorr C2	D2	XCorr D2	# Missed Cleavages
	ADGSSDELQLGMVEILTK	18	1	1	U4S0C7		1905.95	8.36236e+06	943354	606157	2.65169e+07	0	2.944e-13	High	6.26598	High	6.17134	High	5.86014	High	7.10499	0
	ADGSSDELQLGMVEILTK	1	1	1	U4S0C7	M12(Oxidation)	1921.94	8.42056e+06	0	0	0	0	1.396e-09	High	6.08604							0
	AITVDELVTLFTTER	12	1	1	U4S0C7		1707.91	2.0386e+06	0	0	1.18178e+07	0	1.411e-08	High	4.6845					High	4.76877	0
	LNALESWVEK	12	1	1	U4S0C7		1188.63	5.9819e+07	3.60439e+07	1.72763e+07	5.38606e+07	0	1.312e-05	High	3.84192	High	3.75844	High	3.71991	High	3.59777	0
	LNALESWVEK	1	1	1	U4S0C7	N2(Deamidated)	1189.61	862527	0	0	0	0	0.0007797	High	3.09477							0
	DMIAGYAR	3	1	1	U4S0C7	M2(Oxidation)	912.424	9.8964e+06	0	0	0	0	0.004133	High	2.62891							0
	DMIAGYAR	12	1	1	U4S0C7		896.429	7.66079e+07	1.27157e+06	1.05829e+06	4.93099e+06	0	0.00118	High	2.60412	High	2.59022	High	2.52113	High	2.55999	0
	QSEDGVTEK	3	1	1	U4S0C7		992.453	696286	0	0	0	0	0.003627	High	2.06562							0
	QFALSREVTLLLD	2	1	1	U4S0C7		1504.84	0	794233	397415	0	0	0.01838			High	2.54233	High	2.30699			1
	MFVQNLTAEQQSALIYLAHEIAR	5	1	1	U4S0C7		2646.37	0	0	0	5.89166e+07	0	1.755e-08							High	5.43267	0
	MFVQNLTAEQQSALIYLAHEIAR	3	1	1	U4S0C7	M1(Oxidation)	2662.38	0	0	0	2.54169e+07	0	2.728e-07							High	4.8846	0
U4RTF2	Ascorbate-specific phosphotransferase protein IIA component protein OS=Haemophilus parasuis str. Nagasaki GN=HPNK_05975 PE=4 SV=1 - [U4RTF2_HAEPR]	39.1	5	5	5	68	6.33773e+07	2.18337e+07	1.82881e+07	5.49048e+07	70.4515	39.1	5	19	53.36	23.08	3	14	60.5208	29.49	4	17	62.6544	30.77	4	18	156	17.1346	4.50049
	Sequence	# PSMs	# Proteins	# Protein Groups	Protein Group Accessions	Modifications	MH+ [Da]	A5: Area	B5: Area	C5: Area	D5: Area	q-Value	PEP	A2	XCorr A2	B2	XCorr B2	C2	XCorr C2	D2	XCorr D2	# Missed Cleavages
	IGTDLLVTAGTIEPR	26	1	1	U4RTF2		1555.87	7.7379e+07	6.38652e+07	4.9939e+07	1.54187e+08	0	1.916e-07	High	4.85742	High	4.9809	High	4.86192	High	4.93893	0
	LHQSASNWEEAIK	15	3	1	U4RTF2		1512.75	2.24461e+07	1.10047e+06	3.02352e+06	0	0	1.044e-07	High	4.77309	High	4.58056	High	4.68843			0
	TAEDVYAVIDAALNG	9	5	1	U4RTF2		1521.74	502266	0	0	7.27414e+06	0	7.51e-06	High	3.86009					High	4.2606	0
	YYDNIVSK	12	4	1	U4RTF2		1001.5	4.82181e+07	535426	330811	979278	0	0.001922	High	2.68259	High	2.67806	High	2.66522	High	2.69108	0
	QSLIENNSIK	5	4	1	U4RTF2		1145.62	6.45347e+07	0	1.90188e+06	3.25373e+06	0	0.04095	High	2.07195			High	2.46834	High	2.96356	0
	TAEDVYAVIDAALNG	1	5	1	U4RTF2	N14(Deamidated)	1522.73	0	0	0	350872	0.005	0.1869							High	3.43387	0
A0JKV4	Ferric uptake regulation protein OS=Haemophilus parasuis GN=fur PE=4 SV=1 - [A0JKV4_HAEPR]	45.95	5	5	5	68	6.57262e+06	1.01572e+07	1.16147e+07	1.42249e+08	36.1395	14.86	2	9	64.6653	32.43	4	17	73.792	45.95	5	21	84.2405	45.95	5	21	148	17.4168	6.63916
	Sequence	# PSMs	# Proteins	# Protein Groups	Protein Group Accessions	Modifications	MH+ [Da]	A5: Area	B5: Area	C5: Area	D5: Area	q-Value	PEP	A2	XCorr A2	B2	XCorr B2	C2	XCorr C2	D2	XCorr D2	# Missed Cleavages
	LTILELMQITR	13	5	1	A0JKV4		1330.77	1.46901e+06	2.61544e+06	2.50345e+06	1.13405e+08	0	2.654e-06	High	4.61584	High	4.68355	High	4.36515	High	5.08609	0
	LTILELMQITR	16	5	1	A0JKV4	M7(Oxidation)	1346.78	3420095	1.21603e+07	4.91606e+06	3.38046e+07	0	1.12e-05	High	4.34678	High	4.51597	High	4.47511	High	4.7397	0
	QSEIGLATVYR	12	5	1	A0JKV4		1236.66	9.72515e+06	1.69121e+07	8.58361e+06	4.22085e+07	0	2.997e-07	High	3.70759	High	3.66185	High	3.69386	High	3.41655	0
	VLNQFEEVGILTR	12	5	1	A0JKV4		1517.84	0	732359	2.13443e+07	2.71133e+08	0	2.037e-07			High	4.78063	High	4.76324	High	5.42993	0
	DSMQHFSAEDIYK	7	4	1	A0JKV4		1570.69	0	1.39914e+06	981974	2.69421e+06	0	6.531e-07			High	3.13618	High	4.05993	High	3.7229	0
	EISQQHGIELANHSLYLYGK	8	5	1	A0JKV4		2300.18	0	0	3.71911e+06	2.83749e+06	0	2.517e-07					High	4.42657	High	4.47221	0
U4SIK2	Elongation factor Tu OS=Haemophilus parasuis D74 GN=tuf PE=3 SV=1 - [U4SIK2_HAEPR]	34.18	8	10	10	66	6.64763e+06	3.9594e+06	2.19553e+06	2.26925e+07	81.9671	29.37	9	24	49.4999	14.18	4	12	47.042	14.18	4	12	66.5457	22.03	6	18	395	43.3873	5.37646
	Sequence	# PSMs	# Proteins	# Protein Groups	Protein Group Accessions	Modifications	MH+ [Da]	A5: Area	B5: Area	C5: Area	D5: Area	q-Value	PEP	A2	XCorr A2	B2	XCorr B2	C2	XCorr C2	D2	XCorr D2	# Missed Cleavages
	ELLSQYDFPGDDTPIVR	13	4	1	U4SIK2		1964.96	6.40345e+06	3.86298e+06	1.95133e+06	3.0242e+07	0	1.632e-09	High	6.15915	High	5.80893	High	5.34368	High	5.79302	0
	TTLTAAITTVLAK	12	6	1	U4SIK2		1303.78	5.56197e+06	2.98799e+06	2.12233e+06	1.52535e+07	0	2.778e-07	High	4.96212	High	4.68681	High	4.55565	High	4.68164	0
	AFDQIDNAPEEK	6	6	1	U4SIK2		1376.64	7.82069e+06	0	0	1.52895e+06	0	0.00635	High	4.27922					High	4.31746	0
	AGENVGALLR	11	3	1	U4SIK2		999.559	1.01759e+06	2.93828e+06	987650	1.09278e+07	0	2.518e-07	High	3.97255	High	3.88156	High	3.97057	High	3.70686	0
	TTVTGVEMFR	2	2	1	U4SIK2		1140.57	2.80999e+06	0	0	0	0	1.649e-06	High	3.32768							0
	GITINTSHVEYNTESR	3	4	1	U4SIK2		1820.88	5.71874e+06	0	0	0	0	3e-07	High	3.00275							0
	MTVSLIHPIAMDEGLR	12	4	1	U4SIK2		1782.93	2.78367e+06	5.02722e+06	2.51294e+06	2.2582e+07	0	3.052e-08	High	2.5644	High	2.64926	High	2.61465	High	2.96132	0
	QVGVPYIIVFLNK	2	5	1	U4SIK2		1489.88	638301	0	0	0	0	0.003541	High	2.02508							0
	AIDKPFLLPIEDVFSISGR	3	4	1	U4SIK2		2117.17	0	0	0	467795	0	0.0007203							High	3.29446	0
	GYRPQFYFR	2	3	1	U4SIK2		1233.61	0	0	0	0	0.004	0.1339	High	2.2761							0
A0A017QJR4	VtaA6 (Fragment) OS=Haemophilus parasuis str. Nagasaki GN=HPNK_03118 PE=4 SV=1 - [A0A017QJR4_HAEPR]	13.12	8	4	9	65	3.49484e+08	3.63053e+07	2.62427e+07	3.2185e+07	115.11	8.62	7	28	71.1074	5.46	4	13	81.1162	7.47	4	14	54.3734	5.65	4	10	1044	102.77	9.26123
	Sequence	# PSMs	# Proteins	# Protein Groups	Protein Group Accessions	Modifications	MH+ [Da]	A5: Area	B5: Area	C5: Area	D5: Area	q-Value	PEP	A2	XCorr A2	B2	XCorr B2	C2	XCorr C2	D2	XCorr D2	# Missed Cleavages
	GDKGDTGPAGPQGPAGPTGPQGPAGPAGAK	12	2	1	A0A017QJR4		2568.24	1.15277e+08	6.01171e+06	2.03934e+06	6.89767e+06	0	5.53e-09	High	8.75274	High	8.24797	High	7.51665	High	8.17952	1
	GDTGPAGPQGPAGPTGPQGPAGPAGAK	18	2	1	A0A017QJR4		2268.12	1.886e+07	3.62829e+06	4.02937e+06	1.58283e+06	0	4.351e-14	High	6.75422	High	6.72916	High	7.22293	High	6.79843	0
	GDKGEPGQAGPAGPR	6	14	4	F2GDD7;B8QR33;B8QR35;A0A017QJR4		1393.68	9.65363e+06	0	0	0	0	1.549e-06	High	5.15837							1
	GEQGIPGPAGPTGPK	13	4	2	F2GDD7;A0A017QJR4		1362.71	7.6589e+08	9.92758e+07	7.26594e+07	8.80746e+07	0	0.001969	High	3.3747	High	2.90636	High	2.79411	High	3.51728	0
	GEPGQAGPAGPR	6	14	4	F2GDD7;B8QR33;B8QR35;A0A017QJR4		1093.54	1.67284e+08	0	0	0	0	0.001049	High	3.24332							0
	GETGPAGPAGPK	4	6	3	F2GDE3;A0A017QJR4;B8QR30		1038.52	6.95324e+07	102375	0	0	0	0.0003241	High	3.17144	High	1.98059					0
	GDKGDTGPAGPQGPTGPTGSQDPAGPTGNSELK	2	3	1	A0A017QJR4		3048.44	0	0	967355	0	0	9.98e-09					High	8.06851			1
	SNLGSDDGTISIGK	1	3	1	A0A017QJR4		1363.68	0	0	0	1.0114e+06	0	1.704e-06							High	4.33511	0
	GEPGPKGEQGIPGPAGPTGPK	3	4	2	F2GDD7;A0A017QJR4		1927.99	8.58239e+06	0	0	0	0.001	0.01564	High	3.35157							1
U4S3T4	Co-chaperone protein HscB homolog OS=Haemophilus parasuis str. Nagasaki GN=hscB PE=3 SV=1 - [U4S3T4_HAEPR]	72.83	3	12	12	65	1.00864e+07	2.15374e+06	2.48799e+06	9.41237e+06	89.3376	38.73	7	20	50.7275	32.95	4	12	70.0258	36.99	5	18	56.8139	55.49	6	15	173	20.0482	4.75439
	Sequence	# PSMs	# Proteins	# Protein Groups	Protein Group Accessions	Modifications	MH+ [Da]	A5: Area	B5: Area	C5: Area	D5: Area	q-Value	PEP	A2	XCorr A2	B2	XCorr B2	C2	XCorr C2	D2	XCorr D2	# Missed Cleavages
	NEADLTAFTQEIEQQQK	13	1	1	U4S3T4		1992.95	5.99682e+06	4.61203e+06	4.68416e+06	0	0	1.987e-09	High	7.35874	High	7.02631	High	7.26934			0
	DMAFLMQQMEWR	8	4	1	U4S3T4		1585.7	818578	246677	0	5.15711e+06	0	3.633e-06	High	5.00938	High	4.86887			High	5.2821	0
	SLHPDNFAASSATEQR	8	4	1	U4S3T4		1730.81	1.42385e+07	324053	0	347428	0	2.717e-10	High	4.91287	High	3.98077			High	4.45693	0
	ETLESIETTKNEADLTAFTQEIEQQQK	3	1	1	U4S3T4		3124.52	2.38128e+06	0	0	12149450	0	1.238e-05	High	4.79878					High	5.09311	1
	DMAFLMQQMEWR	1	4	1	U4S3T4	M9(Oxidation)	1601.69	1.07016e+06	0	0	0	0	6.592e-07	High	4.34579							0
	LLVEVERVEEK	1	1	1	U4S3T4		1342.76	2.69022e+06	0	0	0	0	0.0008416	High	4.15203							1
	ETLESIETTK	9	4	1	U4S3T4		1150.58	1.00239e+07	0	595571	1.29456e+06	0	0.002815	High	2.87339			High	2.50198	High	2.78132	0
	KLLVEVER	2	1	1	U4S3T4		985.603	1.59161e+06	0	0	0	0	0.002795	High	2.68826							1
	SAEINDALHILK	11	4	1	U4S3T4		1323.74	0	1.52512e+06	1.51085e+06	0	0	4.21e-05			High	4.17406	High	3.98103			0
	AEAIIAIHTGEQQDIEQK	2	4	1	U4S3T4		1994.02	0	0	531136	0	0	2.04e-05					High	3.59628			0
	LLVEVER	1	1	1	U4S3T4		857.515	0	0	1.26896e+06	0	0	0.001172					High	1.95337			0
	VILQQLEQALNAQQWTDALAINDK	3	2	1	U4S3T4		2723.44	0	0	0	822325	0	1.29e-06							High	5.46204	0
	SAEINDALHILKDPILR	3	4	1	U4S3T4		1918.09	0	0	0	1.09305e+07	0	2.088e-05							High	2.43639	1
B8F5Q7	Nucleoid-associated protein HAPS_1040 OS=Haemophilus parasuis serovar 5 (strain SH0165) GN=HAPS_1040 PE=3 SV=1 - [Y1040_HAEPS]	48.62	2	4	4	63	4.6062e+06	8.06577e+06	1.25434e+07	3.78258e+07	57.6553	48.62	4	12	56.1737	32.11	2	10	119.905	32.11	2	26	94.7806	32.11	2	15	109	11.9678	5.07178
	Sequence	# PSMs	# Proteins	# Protein Groups	Protein Group Accessions	Modifications	MH+ [Da]	A5: Area	B5: Area	C5: Area	D5: Area	q-Value	PEP	A2	XCorr A2	B2	XCorr B2	C2	XCorr C2	D2	XCorr D2	# Missed Cleavages
	MQEEIAQLEVTGESGAGLVK	19	2	1	B8F5Q7		2089.06	3.68945e+06	3.40658e+06	5.29214e+06	5.72035e+07	0	1.047e-14	High	7.45823	High	7.79241	High	7.71103	High	7.97395	0
	MASVTAGMQLPPGMK	27	2	1	B8F5Q7		1518.75	1.00083e+07	1.2725e+07	1.97946e+07	1.84481e+07	0	1.892e-12	High	5.03494	High	5.03164	High	5.08837	High	4.91214	0
	QAQQMQER	3	2	1	B8F5Q7		1018.47	120882	0	0	0	0	0.0009583	High	2.79256							0
	MASVTAGMQLPPGMK	9	2	1	B8F5Q7	M1(Oxidation)	1534.74	0	0	1.94558e+06	0	0	1.345e-08					High	4.16164			0
	MQEEIAQLEVTGESGAGLVK	3	2	1	B8F5Q7	M1(Oxidation)	2105.05	0	0	0	8.70041e+06	0	7.508e-14							High	8.50587	0
	VTINGAHNCR	1	2	1	B8F5Q7	C9(Carbamidomethyl)	1141.55	111202	0	0	0	0.001	0.03463	High	2.51193							0
	MASVTAGMQLPPGMK	1	2	1	B8F5Q7	Q9(Deamidated); M14(Oxidation)	1535.74	0	0	2.61454e+06	0	0.003	0.2623					High	2.27701			0
U4S3C1	Uncharacterized protein OS=Haemophilus parasuis SW114 GN=HPSSW114_0146 PE=4 SV=1 - [U4S3C1_HAEPR]	28.82	4	3	3	63	5.21835e+07	7.86083e+07	6.64915e+07	1.16752e+08	62.8334	17.06	2	13	59.5768	17.06	2	12	98.3677	17.06	2	19	95.0077	28.82	3	19	170	19.9681	4.88135
	Sequence	# PSMs	# Proteins	# Protein Groups	Protein Group Accessions	Modifications	MH+ [Da]	A5: Area	B5: Area	C5: Area	D5: Area	q-Value	PEP	A2	XCorr A2	B2	XCorr B2	C2	XCorr C2	D2	XCorr D2	# Missed Cleavages
	EHLSQEELNSIGQIMAER	31	4	1	U4S3C1		2084.01	4.25871e+07	4.46855e+07	5.08924e+07	1.41175e+08	0	9.18e-15	High	7.1099	High	7.04411	High	7.23746	High	7.16439	0
	EHLSQEELNSIGQIMAER	12	4	1	U4S3C1	M15(Oxidation)	2100	7.73867e+06	5.80517e+06	6.0233e+06	7.26192e+06	0	1.881e-13	High	5.8635	High	6.02343	High	6.67499	High	5.93957	0
	QLQLLPDYLAK	13	4	1	U4S3C1		1301.75	6.17799e+07	1.12531e+08	8.20906e+07	2.0568e+08	0	3.47e-07	High	2.45049	High	2.41568	High	2.44217	High	2.2771	0
	FVVGYDQHIAIEEPLFELGR	7	3	1	U4S3C1		2332.2	0	0	0	3.39986e+06	0	1.782e-08							High	5.97416	0
U4S369	Uncharacterized protein OS=Haemophilus parasuis str. Nagasaki GN=HPNK_07003 PE=4 SV=1 - [U4S369_HAEPR]	51.16	4	4	4	62	2.62161e+07	1.94808e+07	1.15182e+07	4.24856e+07	63.8792	51.16	4	18	54.8521	51.16	4	14	56.6039	51.16	4	15	55.3426	51.16	4	15	86	9.748	4.80518
	Sequence	# PSMs	# Proteins	# Protein Groups	Protein Group Accessions	Modifications	MH+ [Da]	A5: Area	B5: Area	C5: Area	D5: Area	q-Value	PEP	A2	XCorr A2	B2	XCorr B2	C2	XCorr C2	D2	XCorr D2	# Missed Cleavages
	VRPSVSNSDLAVFGLGK	24	2	1	U4S369		1745.96	2.30693e+07	2.1315e+07	1.37048e+07	3.90207e+07	0	1.48e-13	High	5.51891	High	5.56337	High	5.99966	High	5.12249	0
	LLDIVAEQVEK	12	4	1	U4S369		1256.71	3.65032e+07	3.25633e+07	1.91545e+07	8.4941e+07	0	2.633e-05	High	4.19581	High	4.11095	High	3.98627	High	3.87004	0
	MQATIDIR	11	4	1	U4S369		947.503	7.16541e+06	750120	1.10444e+06	3.49517e+06	0	1.572e-05	High	2.94479	High	2.75283	High	3.08052	High	3.05321	0
	MQATIDIR	3	4	1	U4S369	M1(Oxidation)	963.498	2.29414e+06	0	0	0	0	0.002518	High	2.66921							0
	AFPNTIVR	12	2	1	U4S369		917.525	1.90757e+07	4.56409e+06	1.69516e+06	2.0051e+06	0	0.002812	High	2.20697	High	2.3189	High	1.99047	High	2.48315	0
B8F759	30S ribosomal protein S19 OS=Haemophilus parasuis serovar 5 (strain SH0165) GN=rpsS PE=3 SV=1 - [RS19_HAEPS]	37.36	1	4	4	61	1.44812e+08	1.75005e+07	6.33653e+06	4.16266e+07	26.1876	36.26	3	10	56.8916	37.36	4	18	45.3513	37.36	4	15	53.2347	37.36	4	18	91	10.2526	10.2866
	Sequence	# PSMs	# Proteins	# Protein Groups	Protein Group Accessions	Modifications	MH+ [Da]	A5: Area	B5: Area	C5: Area	D5: Area	q-Value	PEP	A2	XCorr A2	B2	XCorr B2	C2	XCorr C2	D2	XCorr D2	# Missed Cleavages
	GPFLDLHLLK	10	1	1	B8F759		1152.68	1.22131e+06	7.48387e+06	6.20756e+06	33640309	0	1.909e-05	High	3.15009	High	3.60885	High	3.66998	High	3.62673	0
	QHVPVYVSDEMIGHK	21	1	1	B8F759		1738.87	7.99947e+06	5.16407e+06	3.86695e+06	1.11496e+07	0	0.002888	High	3.03334	High	3.89672	High	3.34017	High	3.39233	0
	LGEFAPTR	19	1	1	B8F759		890.478	4.25216e+08	3.57044e+07	6.09346e+06	7.77842e+07	0	0.01538	High	2.7915	High	2.70281	High	2.70461	High	2.87898	0
	KGPFLDLHLLK	11	1	1	B8F759		1280.77	0	9.31306e+06	6.70855e+06	1.34555e+07	0	1.725e-06			High	3.98621	High	4.0171	High	3.57416	1
B8F6E9	Probable Fe(2+)-trafficking protein OS=Haemophilus parasuis serovar 5 (strain SH0165) GN=HAPS_1309 PE=3 SV=1 - [FETP_HAEPS]	84.62	1	8	8	59	1.34598e+07	7.56224e+06	5.66428e+06	1.92897e+07	72.7484	84.62	8	24	38.4725	49.45	4	12	46.5646	58.24	5	14	32.0749	49.45	4	9	91	10.7164	5.90967
	Sequence	# PSMs	# Proteins	# Protein Groups	Protein Group Accessions	Modifications	MH+ [Da]	A5: Area	B5: Area	C5: Area	D5: Area	q-Value	PEP	A2	XCorr A2	B2	XCorr B2	C2	XCorr C2	D2	XCorr D2	# Missed Cleavages
	QEAEGLDFQLYPGELGK	12	1	1	B8F6E9		1893.92	1.95813e+07	1.35133e+07	9.59221e+06	5.0318e+07	0	4.93e-11	High	6.32151	High	5.68485	High	6.00436	High	6.29919	0
	QLLETEMVNFLFEGK	3	1	1	B8F6E9		1797.91	462220	0	0	0	0	1.307e-07	High	4.43089							0
	EVHIEGYVPVESK	14	1	1	B8F6E9		1485.75	861947	1.58627e+06	1.19991e+06	2.28789e+06	0	2.638e-05	High	4.27595	High	3.20599	High	4.15192	High	3.17207	0
	IFDSISK	8	1	1	B8F6E9		809.445	1.32926e+07	601423	151217	433742	0	0.0007992	High	2.36244	High	2.45771	High	2.07082	High	2.11735	0
	NVFCAYLK	4	1	1	B8F6E9	C4(Carbamidomethyl)	1014.51	7.50556e+06	0	2.02391e+06	0	0	1.472e-05	High	2.31305			High	2.24692			0
	QAWAEWIK	12	1	1	B8F6E9		1031.54	6.52596e+06	7.58712e+06	5.37674e+06	5.26313e+06	0	0.006453	High	2.0968	High	1.99145	High	1.90112	High	2.10087	0
	QTMLVNEK	3	1	1	B8F6E9		962.498	4.28436e+06	0	0	0	0	0.004367	High	1.90967							0
	RIFDSISK	3	1	1	B8F6E9		965.541	3.06301e+06	0	0	0	0.001	0.03914	High	2.5599							1
B8F647	30S ribosomal protein S21 OS=Haemophilus parasuis serovar 5 (strain SH0165) GN=rpsU PE=3 SV=1 - [RS21_HAEPS]	42.25	1	4	4	58	1.13806e+08	2.3944e+07	1.50821e+07	1.05026e+08	51.3158	42.25	4	18	35.5338	42.25	4	14	19.9886	30.99	3	9	49.9285	42.25	4	17	71	8.53266	10.9312
	Sequence	# PSMs	# Proteins	# Protein Groups	Protein Group Accessions	Modifications	MH+ [Da]	A5: Area	B5: Area	C5: Area	D5: Area	q-Value	PEP	A2	XCorr A2	B2	XCorr B2	C2	XCorr C2	D2	XCorr D2	# Missed Cleavages
	VRENESFDVALR	16	1	1	B8F647		1434.74	6.5585e+06	1.6245e+06	570126	4.29679e+06	0	1.56e-05	High	4.25198	High	3.80942	High	3.59121	High	4.84	1
	ENESFDVALR	12	1	1	B8F647		1179.57	3.05436e+07	6.50935e+07	4.38937e+07	2.9199e+08	0	2.287e-06	High	3.494	High	3.79473	High	3.38201	High	3.71598	0
	AGLLAEVR	7	1	1	B8F647		828.5	7.1363e+06	1.91441e+06	0	1.9101e+06	0	0.0001045	High	3.3328	High	3.38136			High	3.35719	0
	EFYEKPTTIR	23	1	1	B8F647		1283.67	3.03739e+08	4.824e+06	782349	1.87898e+07	0	0.001825	High	2.34046	High	2.72033	High	2.24312	High	2.46635	0
U4RNR6	Putative transcriptional regulator OS=Haemophilus parasuis str. Nagasaki GN=HPNK_02027 PE=4 SV=1 - [U4RNR6_HAEPR]	36.56	5	6	6	58	2.08657e+07	1.79913e+07	6.59651e+06	2.14567e+07	58.1781	36.56	6	18	50.925	32.26	5	15	59.9672	26.88	4	15	34.8094	26.88	4	10	186	20.4598	9.42236
	Sequence	# PSMs	# Proteins	# Protein Groups	Protein Group Accessions	Modifications	MH+ [Da]	A5: Area	B5: Area	C5: Area	D5: Area	q-Value	PEP	A2	XCorr A2	B2	XCorr B2	C2	XCorr C2	D2	XCorr D2	# Missed Cleavages
	LSDTQNQQIIELVNR	17	5	1	U4RNR6		1770.93	1.70184e+07	3.95649e+07	1.34174e+07	5.12964e+07	0	5.913e-09	High	5.9903	High	5.66485	High	5.98783	High	5.84554	0
	LENPHSQVILDQTGSVK	10	1	1	U4RNR6		1864.99	3.81175e+06	3.35358e+06	2.01893e+06	1.61089e+06	0	1.825e-09	High	4.26438	High	5.37245	High	4.57925	High	3.97416	0
	ESFIAVLDK	11	5	1	U4RNR6		1021.55	4.1854e+06	9.39895e+06	2.66094e+06	4918963	0	2.96e-06	High	2.53594	High	2.49637	High	2.7162	High	2.16897	0
	VQFVSEGK	3	4	1	U4RNR6		893.473	5.51994e+06	0	0	0	0	0.0006353	High	2.46205							0
	QWQSSSLAGK	6	5	1	U4RNR6		1091.55	4.00586e+07	1.59628e+06	0	0	0	0.006238	High	2.26022	High	2.31022					0
	NQPLMDAIK	11	4	1	U4RNR6		1029.55	1.87629e+06	5.01019e+06	3.71118e+06	8.15467e+06	0	0.0001457	High	2.1863	High	2.00508	High	2.44082	High	2.08962	0
A0A063CZJ7	5'-nucleotidase OS=Haemophilus parasuis HPS10 GN=ushA PE=3 SV=1 - [A0A063CZJ7_HAEPR]	18.07	8	9	9	58	2.16941e+06	2.08511e+07	4.83852e+06	7.62383e+06	25.128	7.3	3	6	115.37	18.07	9	32	37.0058	7.66	3	9	43.9094	12.59	5	11	548	60.7873	6.60986
	Sequence	# PSMs	# Proteins	# Protein Groups	Protein Group Accessions	Modifications	MH+ [Da]	A5: Area	B5: Area	C5: Area	D5: Area	q-Value	PEP	A2	XCorr A2	B2	XCorr B2	C2	XCorr C2	D2	XCorr D2	# Missed Cleavages
	YFEENSPIDASK	12	5	1	A0A063CZJ7		1399.64	3.30717e+06	2.25512e+07	5.15846e+06	1.39278e+07	0	6.242e-09	High	4.53562	High	4.60876	High	4.67354	High	4.63662	0
	VSVPDYCAAGGDGYPILK	14	8	1	A0A063CZJ7	C7(Carbamidomethyl)	1881.9	1.40859e+06	3.69109e+07	9.12793e+06	7.40189e+06	0	6.57e-13	High	4.39567	High	5.95254	High	4.17427	High	4.48499	0
	LYQEEIPEDK	4	8	1	A0A063CZJ7		1263.62	1.79247e+06	842571	0	0	0	2.93e-05	High	3.43741	High	3.88838					0
	HPSYVNTGFIDAEMLK	3	8	1	A0A063CZJ7		1821.9	0	3.09117e+06	0	1.26326e+06	0	0.0007253			High	4.75546			High	4.9025	0
	ELIDYLNVVALK	10	8	1	A0A063CZJ7		1389.8	0	793204	229161	1.5418e+06	0	4.888e-06			High	4.53124	High	4.16426	High	4.28354	0
	ASINEGEVTYK	6	8	1	A0A063CZJ7		1210.6	0	385578	0	652399	0	0.0007587			High	3.25911			High	2.94704	0
	KYFEENSPIDASK	1	5	1	A0A063CZJ7		1527.74	0	375944	0	0	0	8.892e-05			High	3.09114					1
	YDPKDDVIFK	3	8	1	A0A063CZJ7		1239.63	0	1.5784e+06	0	0	0	0.0003227			High	2.18391					1
	YELIPVNLK	3	8	1	A0A063CZJ7		1088.63	0	1.68201e+06	0	0	0.001	0.01178			High	2.42168					0
	YELIPVNLK	2	8	1	A0A063CZJ7	N7(Deamidated)	1089.62	0	0	0	0	0.001	0.01498			High	2.40396					0
B8F6N1	50S ribosomal protein L10 OS=Haemophilus parasuis serovar 5 (strain SH0165) GN=rplJ PE=3 SV=1 - [RL10_HAEPS]	32.52	2	4	4	56	7.15981e+06	5.02391e+06	3.8278e+06	6.52043e+07	36.9056	25.15	3	10	59.1695	32.52	4	15	59.6799	32.52	4	15	64.771	32.52	4	16	163	17.6033	8.104
	Sequence	# PSMs	# Proteins	# Protein Groups	Protein Group Accessions	Modifications	MH+ [Da]	A5: Area	B5: Area	C5: Area	D5: Area	q-Value	PEP	A2	XCorr A2	B2	XCorr B2	C2	XCorr C2	D2	XCorr D2	# Missed Cleavages
	GALSAVVADSR	11	2	1	B8F6N1		1045.57	1.76885e+07	8.33356e+06	5.87385e+06	3.16411e+07	0	1.368e-05	High	4.18844	High	4.55133	High	4.53113	High	4.28871	0
	IQDVEFLATLPTYEEAIAR	24	1	1	B8F6N1		2179.13	1.89168e+06	1.25264e+06	1.13772e+06	6.94151e+07	0	8.428e-07	High	4.05891	High	4.93866	High	5.6474	High	5.95723	0
	AVEGTEFECLK	11	2	1	B8F6N1	C9(Carbamidomethyl)	1282.6	1.8993e+06	1.94343e+06	1.30984e+06	5.56706e+06	0	3.653e-05	High	3.21372	High	3.57017	High	3.73271	High	3.48566	0
	QAIVAEVNEAAK	9	2	1	B8F6N1		1242.68	0	4.79474e+06	4.2997e+06	9.2816e+06	0	2.505e-06			High	3.34163	High	3.31487	High	3.53037	0
	QAIVAEVNEAAK	1	2	1	B8F6N1	N8(Deamidated)	1243.64	0	0	0	9.45565e+07	0.002	0.08003							High	2.25338	0
B8F8N3	Uncharacterized protein OS=Haemophilus parasuis serovar 5 (strain SH0165) GN=HAPS_2254 PE=4 SV=1 - [B8F8N3_HAEPS]	53.04	9	8	8	56	1.84359e+07	1.59895e+07	1.1806e+07	1.69102e+07	75.9649	32.17	5	16	76.063	36.09	6	18	42.725	16.09	3	10	71.2836	28.26	4	12	230	24.3475	4.95752
	Sequence	# PSMs	# Proteins	# Protein Groups	Protein Group Accessions	Modifications	MH+ [Da]	A5: Area	B5: Area	C5: Area	D5: Area	q-Value	PEP	A2	XCorr A2	B2	XCorr B2	C2	XCorr C2	D2	XCorr D2	# Missed Cleavages
	NQATSQTTELSQTAFEADSSEEK	8	3	1	B8F8N3		2502.13	1.23129e+06	1.13228e+06	0	0	0	1.739e-07	High	6.74177	High	6.5353					0
	LNLNENFVEQLEK	12	9	1	B8F8N3		1589.82	2.58295e+07	3.32414e+07	2.05612e+07	1.06683e+07	0	2.047e-11	High	5.17482	High	5.67724	High	5.68897	High	5.53962	0
	TVGNDTALAAQVYLAAR	5	9	1	B8F8N3		1733.93	2.08673e+06	0	0	2.83402e+07	0	3.37e-10	High	5.15534					High	6.10246	0
	LGSLAALGGLAYK	13	7	1	B8F8N3		1233.72	9.97734e+06	1.07079e+07	1.23287e+07	1.17221e+07	0	5.497e-09	High	4.94437	High	5.08808	High	4.99488	High	4.93374	0
	SDLGNVLSSVLGSAK	3	8	1	B8F8N3		1446.78	0	561042	0	0	0	1.321e-09			High	4.33619					0
	EIVFLSHLAEK	6	9	1	B8F8N3		1285.71	0	4.01928e+06	2.52813e+06	0	0	0.0005974			High	3.80532	High	3.62193			0
	TMLAAALADGELDENEEALILK	3	8	1	B8F8N3		2330.18	0	0	0	2.87023e+06	0	3.661e-10							High	7.84971	0
	LVCQELSR	6	9	1	B8F8N3	C3(Carbamidomethyl)	1004.52	1.9501e+07	851397	0	0	0.002	0.06132	High	2.42587	High	2.75792					0
U4SY31	Antitoxin OS=Haemophilus parasuis 174 GN=HPS174_0183 PE=3 SV=1 - [U4SY31_HAEPR]	71.26	2	5	5	55	3.16519e+06	3.53737e+06	5.09456e+06	7.3829e+06	42.9937	54.02	4	13	21.0719	43.68	3	8	53.7268	71.26	5	19	47.4116	60.92	4	15	87	10.0532	8.45557
	Sequence	# PSMs	# Proteins	# Protein Groups	Protein Group Accessions	Modifications	MH+ [Da]	A5: Area	B5: Area	C5: Area	D5: Area	q-Value	PEP	A2	XCorr A2	B2	XCorr B2	C2	XCorr C2	D2	XCorr D2	# Missed Cleavages
	LYQNEIVAMFEGKEE	7	1	1	U4SY31		1799.85	781889	0	583208	2.2035e+06	0	2.415e-10	High	5.52754			High	5.26171	High	5.50862	1
	QNMQIPEDFDR	10	1	1	U4SY31		1392.62	4.89165e+06	4.68718e+06	8.38055e+06	7.84926e+06	0	6.306e-06	High	3.12107	High	2.36213	High	3.50096	High	3.2387	0
	IVPLDTIQNGSR	11	2	1	U4SY31		1312.73	605531	4.13483e+06	4.50102e+06	1.2096e+07	0	0.001909	High	2.79959	High	2.70212	High	2.43888	High	2.46091	0
	IVPLDTIQNGSR	16	2	1	U4SY31	N9(Deamidated)	1313.7	3.02899e+06	4.56366e+06	4.87987e+06	7.73538e+06	0	2.48e-05	High	2.725	High	3.36762	High	3.0727	High	2.98822	0
	FGKPIIIAK	2	2	1	U4SY31		986.648	1.57493e+06	0	172558	0	0	0.004672	High	2.08725			High	1.46586			0
	MLNQSLESVNMHEAK	7	2	1	U4SY31		1730.83	0	1.36128e+06	2.02325e+06	1.56242e+06	0	4.422e-09			High	2.64956	High	3.68928	High	3.10402	0
	QNMQIPEDFDR	2	1	1	U4SY31	M3(Oxidation)	1408.63	0	0	724747	0	0	0.003063					High	3.50674			0
A0A063CQQ1	ATP-dependent zinc metalloprotease FtsH OS=Haemophilus parasuis HPS10 GN=hflB PE=3 SV=1 - [A0A063CQQ1_HAEPR]	14.64	7	7	7	55	3.50189e+07	8.54797e+06	1.2209e+07	1.39748e+07	47.9734	6.54	4	13	56.3818	10.9	5	14	55.1308	10.9	5	15	50.2508	11.53	5	13	642	70.9881	5.45264
	Sequence	# PSMs	# Proteins	# Protein Groups	Protein Group Accessions	Modifications	MH+ [Da]	A5: Area	B5: Area	C5: Area	D5: Area	q-Value	PEP	A2	XCorr A2	B2	XCorr B2	C2	XCorr C2	D2	XCorr D2	# Missed Cleavages
	RPVGEPSGWSNSGNDDEDK	8	7	1	A0A063CQQ1		2045.89	6.23046e+06	310901	166429	0	0	3.816e-08	High	5.52621	High	5.57187	High	3.54757			0
	SVDNQDLGDAVASR	12	8	1	A0A063CQQ1		1446.69	72407349	1.76207e+07	2.26462e+07	2.81013e+07	0	6.31e-08	High	5.30703	High	5.34823	High	5.31741	High	5.3239	0
	KQIDDLMNR	3	8	1	A0A063CQQ1		1132.58	4.0682e+06	0	0	0	0	0.0001715	High	2.99002							1
	QIDDLMNR	12	8	1	A0A063CQQ1		1004.49	2.64188e+07	4.33535e+06	1.04247e+07	7.1029e+06	0	0.000137	High	1.87414	High	1.83528	High	1.92428	High	1.87276	0
	GVSEASQNLIDQEMR	8	5	1	A0A063CQQ1		1676.8	0	3.05656e+06	3.55612e+06	6.72031e+06	0	2.169e-09			High	5.57868	High	5.56957	High	5.45066	0
	QTLLDNIDILHAMK	9	8	1	A0A063CQQ1		1624.87	0	3.68782e+06	2.95707e+06	5.10232e+06	0	6.024e-07			High	3.69802	High	3.28683	High	3.19549	0
	GTPGYSGAQLANLVNEAALFAAR	1	8	1	A0A063CQQ1		2291.19	0	0	0	448657	0	2.257e-09							High	6.03378	0
	QIDDLMNR	1	8	1	A0A063CQQ1	M6(Oxidation)	1020.48	3.33077e+06	0	0	0	0.001	0.04162	High	1.98644							0
	QTLLDNIDILHAMK	1	8	1	A0A063CQQ1	M13(Oxidation)	1640.87	0	0	250207	0	0.004	0.3048					High	1.64115			0
Q3YIY7	Chaperone putative (Fragment) OS=Haemophilus parasuis GN=clpB PE=3 SV=1 - [Q3YIY7_HAEPR]	17.49	9	8	8	55	1.54975e+06	4.17546e+06	3.83107e+06	1.72602e+07	27.2165	4.08	2	5	63.5312	13.27	6	14	62.1049	9.91	5	14	94.1462	15.6	7	22	686	76.49	5.46533
	Sequence	# PSMs	# Proteins	# Protein Groups	Protein Group Accessions	Modifications	MH+ [Da]	A5: Area	B5: Area	C5: Area	D5: Area	q-Value	PEP	A2	XCorr A2	B2	XCorr B2	C2	XCorr C2	D2	XCorr D2	# Missed Cleavages
	LPQVQGGNTQPSQQLFR	16	9	1	Q3YIY7		1897.99	2.11921e+06	2.3193e+06	2.61475e+06	1.12391e+07	0	1.408e-10	High	6.71966	High	6.42706	High	6.68662	High	6.66922	0
	LSSELDGIISR	11	8	1	Q3YIY7		1189.64	980297	7.48482e+06	5.98035e+06	2.71198e+07	0	8.801e-07	High	4.0729	High	4.21294	High	4.20613	High	4.1334	0
	QNDGSITPLVTSLNVQPNR	9	9	1	Q3YIY7		2053.07	0	2.72227e+06	2.8981e+06	1.34218e+07	0	2.18e-09			High	5.28176	High	4.94973	High	5.19635	0
	AIDLIDEAASSLR	5	9	1	Q3YIY7		1373.73	0	1.47981e+06	0	8.45567e+06	0	4.403e-07			High	4.0325			High	4.39297	0
	AGLSDPNRPIGSFLFLGPTGVGK	4	9	1	Q3YIY7		2300.24	0	840799	0	4.54545e+06	0	1.502e-05			High	3.43314			High	3.53591	0
	YTIDLTER	5	9	1	Q3YIY7		1010.52	0	427959	565873	3.79846e+06	0	0.0001887			High	2.64874	High	2.65691	High	2.80423	0
	NNPVLIGEPGVGK	3	9	1	Q3YIY7		1293.71	0	0	500518	0	0	0.01787					High	3.91571			0
	VIGQSEAVDAVANAIR	2	9	1	Q3YIY7		1612.87	0	0	0	6.89251e+06	0	3.058e-08							High	5.59441	0
U4RUN5	Membrane protein insertase YidC OS=Haemophilus parasuis SW114 GN=yidC PE=3 SV=1 - [U4RUN5_HAEPR]	17.77	7	1	5	53	7.29786e+06	1.08981e+07	7.2567e+06	3.25374e+07	37.8916	4.95	2	9	74.887	11.72	4	18	73.8595	17.77	5	18	37.4751	8.42	3	8	546	61.2661	7.12256
	Sequence	# PSMs	# Proteins	# Protein Groups	Protein Group Accessions	Modifications	MH+ [Da]	A5: Area	B5: Area	C5: Area	D5: Area	q-Value	PEP	A2	XCorr A2	B2	XCorr B2	C2	XCorr C2	D2	XCorr D2	# Missed Cleavages
	LTVDTLGGDVVDSDLLK	20	8	2	A0A017QKG3;U4RUN5		1759.93	9.51467e+06	1.32118e+07	8.65927e+06	6.96512e+07	0	2.457e-15	High	5.67485	High	5.73511	High	5.90067	High	5.06289	0
	TITIETDVLR	12	8	2	A0A017QKG3;U4RUN5		1160.65	5.08106e+06	1.78962e+07	1.13976e+07	2.09102e+07	0	3.693e-05	High	3.05703	High	3.25559	High	3.08848	High	3.05153	0
	YNAELDSNTPFELLQDNGK	8	8	2	A0A017QKG3;U4RUN5		2168.01	0	1.5862e+06	1.71325e+06	7.05093e+06	0	4.233e-14			High	7.33202	High	7.34094	High	7.16905	0
	FALAEGQNEIAVPLTFEK	12	5	1	U4RUN5	N8(Deamidated)	1978.02	0	667613	464822	0	0	2.721e-10			High	5.5287	High	5.02026			0
	QAMAQAQTQQVANQSSDVPASSNAASINEQSTK	1	3	2	A0A017QKG3;U4RUN5		3390.59	0	0	802891	0	0	3.173e-06					High	4.90506			0
U4SCN0	Periplasmic binding s and sugar binding domain of LacI family protein (Fragment) OS=Haemophilus parasuis H465 GN=HPSH465_1184 PE=4 SV=1 - [U4SCN0_HAEPR]	29.61	8	6	6	51	2.18828e+06	3.95802e+06	2.53828e+06	1.11009e+07	55.392	24.01	5	13	51.5024	20.39	4	13	47.064	20.39	4	12	60.0879	19.41	4	13	304	31.7425	6.90283
	Sequence	# PSMs	# Proteins	# Protein Groups	Protein Group Accessions	Modifications	MH+ [Da]	A5: Area	B5: Area	C5: Area	D5: Area	q-Value	PEP	A2	XCorr A2	B2	XCorr B2	C2	XCorr C2	D2	XCorr D2	# Missed Cleavages
	AYESGIPVVLIDSGLNSDGK	3	7	1	U4SCN0		2034.04	448507	891329	676782	0	0	4.423e-15	High	5.61211	High	5.49105	High	5.98245			0
	GVAGIVLAASDPVALVPAVR	23	5	1	U4SCN0		1875.11	864269	387612	446141	1.44666e+07	0	3.37e-12	High	5.19072	High	4.78093	High	4.5565	High	6.471	0
	YYQSFLATDNR	12	7	1	U4SCN0		1377.65	852468	2.25911e+06	1.2795e+06	4.65219e+06	0	0.001164	High	4.01322	High	3.77446	High	3.64343	High	3.80807	0
	SANSTFWQNVR	11	6	1	U4SCN0		1309.64	4.8481e+06	8.72361e+06	5.65857e+06	1.4184e+07	0	0.001613	High	3.86097	High	3.86401	High	3.6528	High	3.94783	0
	VIDTGVVYVTK	1	7	1	U4SCN0		1193.68	218315	0	0	0	0	6.668e-06	High	3.71691							0
	IVAVGFDGNSDLQNFVR	1	7	1	U4SCN0		1850.95	0	0	0	3.02052e+06	0	3.879e-09							High	5.99922	0
B8F5T7	30S ribosomal protein S6 OS=Haemophilus parasuis serovar 5 (strain SH0165) GN=rpsF PE=3 SV=1 - [RS6_HAEPS]	52.38	3	5	5	50	8.09242e+07	3.12441e+07	1.53024e+07	8.03922e+07	58.6495	27.78	3	15	48.577	34.13	4	14	36.9652	28.57	3	10	46.2863	46.83	4	11	126	14.4453	5.33838
	Sequence	# PSMs	# Proteins	# Protein Groups	Protein Group Accessions	Modifications	MH+ [Da]	A5: Area	B5: Area	C5: Area	D5: Area	q-Value	PEP	A2	XCorr A2	B2	XCorr B2	C2	XCorr C2	D2	XCorr D2	# Missed Cleavages
	KAPEALVEEVEAEDADE	14	3	1	B8F5T7		1843.84	9.78567e+07	7.31213e+07	3.60263e+07	2.1138e+08	0	1.728e-07	High	6.40099	High	6.34243	High	6.27348	High	6.24534	1
	AAVTEASPMLK	9	2	1	B8F5T7	M9(Oxidation)	1133.59	3.4585e+07	727627	178635	0	0	0.0007713	High	3.70243	High	3.56137	High	3.2414			0
	AAVTEASPMLK	12	2	1	B8F5T7		1117.6	1.41746e+08	1.76192e+07	9.06679e+06	2.65991e+07	0	0.0004125	High	3.62402	High	3.62524	High	3.24318	High	3.57957	0
	YNDAVLR	4	3	1	B8F5T7	N2(Deamidated)	851.426	3.16991e+06	105075	0	0	0	0.00147	High	2.91381	High	2.47246					0
	YNDAVLR	5	3	1	B8F5T7		850.447	1.83925e+06	240037	0	0	0	0.002795	High	2.27945	High	2.57363					0
	AHYVLMNVEAPQNVIDELETNFR	2	3	1	B8F5T7		2702.33	0	0	0	1.45748e+06	0	3.821e-07							High	6.28477	0
	QLAYPINK	4	3	1	B8F5T7		946.542	0	2.99191e+06	814180	3.1974e+06	0.001	0.06582			High	1.13654	High	1.44022	High	1.31215	0
B8F4R9	Exodeoxyribonuclease 7 small subunit OS=Haemophilus parasuis serovar 5 (strain SH0165) GN=xseB PE=3 SV=1 - [EX7S_HAEPS]	86.49	2	6	6	50	2.30346e+07	8.7615e+06	7.69339e+06	2.34545e+07	30.1647	50	4	12	25.932	35.14	3	9	31.4094	48.65	4	11	86.4373	51.35	3	18	74	8.58748	4.62744
	Sequence	# PSMs	# Proteins	# Protein Groups	Protein Group Accessions	Modifications	MH+ [Da]	A5: Area	B5: Area	C5: Area	D5: Area	q-Value	PEP	A2	XCorr A2	B2	XCorr B2	C2	XCorr C2	D2	XCorr D2	# Missed Cleavages
	KPTLDFETTLK	12	2	1	B8F4R9		1292.72	725472	3.61477e+06	3.77196e+06	4.50538e+06	0	6.519e-05	High	3.50473	High	3.93709	High	4.06842	High	4.31834	0
	LVQQGQER	3	2	1	B8F4R9		957.511	705564	0	0	0	0	0.0006351	High	2.60945							0
	ELEEIVNR	9	2	1	B8F4R9		1001.53	4.85257e+07	5.89408e+06	5.37321e+06	0	0	0.002931	High	2.29589	High	2.62648	High	2.70063			0
	IQILLQK	9	2	1	B8F4R9		855.57	0	1.67756e+07	1.3935e+07	4.83406e+07	0	0.007233			High	2.54026	High	2.54177	High	2.66373	0
	LETGDLPLEEALNEFETAVK	12	2	1	B8F4R9		2218.12	0	0	0	1.75174e+07	0	3.187e-11							High	7.27187	0
	NEHADLTDYP	5	1	1	B8F4R9		1174.51	1.98527e+07	0	3.21046e+06	0	0.002	0.1672	High	2.08645			High	2.75208			0
B8F6E7	Uncharacterized protein OS=Haemophilus parasuis serovar 5 (strain SH0165) GN=HAPS_1307 PE=4 SV=1 - [B8F6E7_HAEPS]	40.51	3	3	3	50	5.17765e+06	2.4654e+06	2.19974e+06	2.32399e+07	64.833	40.51	3	15	47.8515	32.91	2	11	51.7308	32.91	2	12	59.1119	32.91	2	12	79	9.87276	5.13525
	Sequence	# PSMs	# Proteins	# Protein Groups	Protein Group Accessions	Modifications	MH+ [Da]	A5: Area	B5: Area	C5: Area	D5: Area	q-Value	PEP	A2	XCorr A2	B2	XCorr B2	C2	XCorr C2	D2	XCorr D2	# Missed Cleavages
	WFMNQDTPPTEALQEMVR	24	3	1	B8F6E7		2193.01	2.68538e+06	1.011e+06	969991	3.11631e+07	0	1.151e-11	High	6.67797	High	5.98194	High	5.81947	High	6.38106	0
	WFMNQDTPPTEALQEMVR	11	3	1	B8F6E7	M3(Oxidation)	2209.01	2.60192e+06	1.03155e+06	596651	7.87405e+06	0	6.494e-10	High	6.12951	High	6.02696	High	5.58741	High	6.22731	0
	YTDPELFR	12	3	1	B8F6E7		1040.5	2.52092e+06	3.89924e+06	3.42948e+06	1.53167e+07	0	1.321e-06	High	2.65627	High	2.85475	High	2.94174	High	2.86563	0
	IEWECR	3	3	1	B8F6E7	C5(Carbamidomethyl)	892.398	1.03267e+07	0	0	0	0	0.00402	High	2.27033							0
U4SQC2	Glutaredoxin OS=Haemophilus parasuis 174 GN=grxD PE=3 SV=1 - [U4SQC2_HAEPR]	49.07	3	4	4	50	5.98367e+06	1.74506e+07	1.00687e+07	5.60862e+07	32.3877	40.74	3	9	46.3211	49.07	4	13	35.4651	40.74	3	10	69.4931	49.07	4	18	108	12.1352	5.14795
	Sequence	# PSMs	# Proteins	# Protein Groups	Protein Group Accessions	Modifications	MH+ [Da]	A5: Area	B5: Area	C5: Area	D5: Area	q-Value	PEP	A2	XCorr A2	B2	XCorr B2	C2	XCorr C2	D2	XCorr D2	# Missed Cleavages
	ASEAIVNCQVPFGYVDVLSNPDIR	15	3	1	U4SQC2	C8(Carbamidomethyl)	2663.31	2.53657e+06	1.59096e+06	1.05475e+06	4.11243e+07	0	5.089e-07	High	5.76137	High	5.73577	High	4.91104	High	5.7158	0
	QISENPILLYMK	12	2	1	U4SQC2		1448.79	1.38346e+07	3.93066e+07	1.97601e+07	9.8385e+07	0	9.116e-05	High	3.3357	High	3.49843	High	3.0838	High	3.6364	0
	GELQTLLK	11	3	1	U4SQC2		901.535	1.57984e+06	1.14543e+07	9.39118e+06	2.87492e+07	0	0.01311	High	2.95051	High	2.78799	High	3.01479	High	2.90037	0
	QISENPILLYMK	7	2	1	U4SQC2	M11(Oxidation)	1464.77	0	3.59313e+06	1.89768e+06	7.49089e+06	0	6.592e-05			High	3.86076	High	3.61717	High	3.70243	0
	FPSCGFSAR	5	3	1	U4SQC2	C4(Carbamidomethyl)	1028.47	0	1.30794e+06	0	3.32328e+06	0	8.811e-05			High	2.47328			High	2.91079	0
B8F4X1	UPF0319 protein HAPS_0727 OS=Haemophilus parasuis serovar 5 (strain SH0165) GN=HAPS_0727 PE=3 SV=1 - [Y727_HAEPS]	43.19	2	6	6	49	5.97945e+06	8.17376e+06	6.60842e+06	3.45016e+07	20.4283	10.33	2	6	44.8696	17.84	3	11	45.1596	17.84	3	11	102.173	43.19	6	21	213	23.5181	8.99756
	Sequence	# PSMs	# Proteins	# Protein Groups	Protein Group Accessions	Modifications	MH+ [Da]	A5: Area	B5: Area	C5: Area	D5: Area	q-Value	PEP	A2	XCorr A2	B2	XCorr B2	C2	XCorr C2	D2	XCorr D2	# Missed Cleavages
	ILAPSLNSEFDIAQFK	19	2	1	B8F4X1		1792.95	1.9523e+06	6.90738e+06	3.7209e+06	7.55549e+07	0	1.44e-09	High	4.74619	High	5.39023	High	5.14867	High	5.55986	0
	FLDWAK	12	2	1	B8F4X1		779.415	1.00066e+07	1.17539e+07	9.37729e+06	1.19682e+07	0	0.007433	High	2.17523	High	2.22598	High	2.18147	High	2.16451	0
	FALSTMPITMANNTNK	7	2	1	B8F4X1		1753.86	0	5.85997e+06	6.72708e+06	5.83774e+06	0	7.885e-12			High	4.70873	High	5.23889	High	4.84068	0
	IVVQGENVTEQQLQYWFQQADK	6	2	1	B8F4X1		2651.31	0	0	0	6.8157e+06	0	1.32e-08							High	7.71667	0
	GEGFMPNSNIINNLANYNIGEGVAAVQK	2	2	1	B8F4X1		2934.44	0	0	0	1.43247e+06	0	3.114e-07							High	5.88476	0
	IVVQGENVTEQQLQYWFQQADKETQK	3	2	1	B8F4X1		3137.57	0	0	0	1.59818e+07	0	4.655e-06							High	4.34256	1
A0A063CSS1	Uncharacterized protein OS=Haemophilus parasuis HPS10 GN=HPS10_05640 PE=4 SV=1 - [A0A063CSS1_HAEPR]	32.23	6	5	5	49	4.14975e+07	1.12433e+07	1.35658e+07	1.19373e+07	25.6131	32.23	4	15	31.381	32.23	4	13	22.2316	26.45	4	16	9.22047	26.45	3	5	121	13.4368	4.7417
	Sequence	# PSMs	# Proteins	# Protein Groups	Protein Group Accessions	Modifications	MH+ [Da]	A5: Area	B5: Area	C5: Area	D5: Area	q-Value	PEP	A2	XCorr A2	B2	XCorr B2	C2	XCorr C2	D2	XCorr D2	# Missed Cleavages
	SLVGTEVDVHR	18	6	1	A0A063CSS1		1211.64	1.91672e+07	902861	604002	232691	0	7.254e-08	High	3.65196	High	3.78177	High	3.84731	High	1.61105	0
	GLNVTPNDEIR	12	6	1	A0A063CSS1		1227.64	8.52801e+07	3.07954e+07	3.67311e+07	3.42383e+07	0	0.001028	High	3.21368	High	3.45143	High	3.26241	High	3.16946	0
	LYGEIDK	6	6	1	A0A063CSS1		837.435	2.00451e+07	364159	0	0	0	0.0002251	High	2.28023	High	2.23053					0
	QLDKDNFTFR	11	6	1	A0A063CSS1		1283.65	1.34903e+07	2.03165e+06	3.3622e+06	1.34097e+06	0	3.957e-05	High	1.62256	High	2.00525	High	1.82799	High	1.40306	1
	DNFTFR	2	6	1	A0A063CSS1		799.381	0	0	433031	0	0.001	0.04806					High	1.7145			0
U4RWF4	Uncharacterized protein OS=Haemophilus parasuis str. Nagasaki GN=HPNK_04804 PE=4 SV=1 - [U4RWF4_HAEPR]	60.38	4	2	2	47	3.64586e+06	1.18774e+07	7.79031e+06	1.5572e+07	45.7	60.38	2	10	74.0927	60.38	2	16	65.379	60.38	2	15	27.4147	60.38	2	6	53	6.01721	6.56592
	Sequence	# PSMs	# Proteins	# Protein Groups	Protein Group Accessions	Modifications	MH+ [Da]	A5: Area	B5: Area	C5: Area	D5: Area	q-Value	PEP	A2	XCorr A2	B2	XCorr B2	C2	XCorr C2	D2	XCorr D2	# Missed Cleavages
	SANVAYPIENGIPVLLPEK	20	1	1	U4RWF4		2024.11	1.95698e+06	9.37534e+06	7.25611e+06	1.71263e+07	0	1.209e-08	High	5.40177	High	5.63958	High	5.13829	High	4.79086	0
	LLNTIACPITQTK	12	4	1	U4RWF4	C7(Carbamidomethyl)	1472.81	5334736	1.43795e+07	8.3245e+06	1.40176e+07	0	7.113e-07	High	4.91962	High	4.7094	High	4.81962	High	4.80493	0
	SANVAYPIENGIPVLLPEK	15	1	1	U4RWF4	N10(Deamidated)	2025.09	682778	1.97782e+06	1.31939e+06	0	0	3.01e-10	High	4.71514	High	5.38575	High	5.08274			0
A0A017QKG3	Membrane protein insertase YidC OS=Haemophilus parasuis str. Nagasaki GN=yidC PE=3 SV=1 - [A0A017QKG3_HAEPR]	17.77	3	1	5	47	7.29786e+06	1.08981e+07	7.2567e+06	3.25374e+07	37.8916	4.95	2	9	74.887	11.72	4	15	73.8595	17.77	5	15	37.4751	8.42	3	8	546	61.2491	6.81494
	Sequence	# PSMs	# Proteins	# Protein Groups	Protein Group Accessions	Modifications	MH+ [Da]	A5: Area	B5: Area	C5: Area	D5: Area	q-Value	PEP	A2	XCorr A2	B2	XCorr B2	C2	XCorr C2	D2	XCorr D2	# Missed Cleavages
	LTVDTLGGDVVDSDLLK	20	8	2	A0A017QKG3;U4RUN5		1759.93	9.51467e+06	1.32118e+07	8.65927e+06	6.96512e+07	0	2.457e-15	High	5.67485	High	5.73511	High	5.90067	High	5.06289	0
	TITIETDVLR	12	8	2	A0A017QKG3;U4RUN5		1160.65	5.08106e+06	1.78962e+07	1.13976e+07	2.09102e+07	0	3.693e-05	High	3.05703	High	3.25559	High	3.08848	High	3.05153	0
	YNAELDSNTPFELLQDNGK	8	8	2	A0A017QKG3;U4RUN5		2168.01	0	1.5862e+06	1.71325e+06	7.05093e+06	0	4.233e-14			High	7.33202	High	7.34094	High	7.16905	0
	FALAEGQDEIAVPLTFEK	6	1	1	A0A017QKG3		1978.02	0	667613	464822	0	0	2.719e-10			High	5.5287	High	5.02026			0
	QAMAQAQTQQVANQSSDVPASSNAASINEQSTK	1	3	2	A0A017QKG3;U4RUN5		3390.59	0	0	802891	0	0	3.173e-06					High	4.90506			0
B8F4T7	Integration host factor subunit alpha OS=Haemophilus parasuis serovar 5 (strain SH0165) GN=ihfA PE=3 SV=1 - [IHFA_HAEPS]	32.65	3	4	4	45	1.13639e+07	3.79103e+06	2.55564e+06	5.25643e+07	41.0641	32.65	4	14	33.6247	32.65	4	10	28.8082	32.65	4	11	31.7268	32.65	4	10	98	11.086	9.75928
	Sequence	# PSMs	# Proteins	# Protein Groups	Protein Group Accessions	Modifications	MH+ [Da]	A5: Area	B5: Area	C5: Area	D5: Area	q-Value	PEP	A2	XCorr A2	B2	XCorr B2	C2	XCorr C2	D2	XCorr D2	# Missed Cleavages
	LSGFGNFTVR	12	3	1	B8F4T7		1097.57	4.45521e+06	3.78113e+06	2.01088e+06	1.57507e+07	0	8.686e-07	High	3.85717	High	3.71162	High	3.60882	High	3.46392	0
	IEIAENLVER	12	3	1	B8F4T7		1185.66	1.00136e+07	2.65064e+06	2.36641e+06	9.83884e+06	0	9.658e-06	High	3.79067	High	3.64507	High	3.76962	High	3.79622	0
	QFVEDFFEEIR	11	3	1	B8F4T7		1458.69	916976	489038	245693	1.42761e+07	0	2.515e-07	High	3.65428	High	3.31452	High	3.07674	High	3.50577	0
	QFVEDFFEEIRR	10	3	1	B8F4T7		1614.79	1.9623e+07	4.94132e+06	3.28964e+06	1.27666e+08	0	1.085e-06	High	2.167	High	2.36644	High	2.19621	High	1.9178	1
U4S8R1	Uncharacterized protein OS=Haemophilus parasuis 12939 GN=HPS12939_0370 PE=4 SV=1 - [U4S8R1_HAEPR]	54.35	7	5	5	45	1.80099e+07	2.61358e+06	2.04689e+06	8.04535e+06	32.8338	23.91	3	9	34.9036	28.26	3	9	43.878	28.26	3	13	57.949	46.38	4	14	138	15.4197	8.42627
	Sequence	# PSMs	# Proteins	# Protein Groups	Protein Group Accessions	Modifications	MH+ [Da]	A5: Area	B5: Area	C5: Area	D5: Area	q-Value	PEP	A2	XCorr A2	B2	XCorr B2	C2	XCorr C2	D2	XCorr D2	# Missed Cleavages
	SLNSTTYSISNK	12	7	1	U4S8R1		1314.65	2.46946e+07	2.92132e+06	1.3365e+06	1.03929e+07	0	7.725e-06	High	4.60904	High	4.34444	High	3.909	High	4.27415	0
	TTEIFNSPAK	12	7	1	U4S8R1		1107.57	2.79678e+07	4.08729e+06	4.29127e+06	1.22869e+07	0	2.285e-05	High	3.59151	High	3.70334	High	3.58597	High	3.42886	0
	GGQGDNVVSTK	3	3	1	U4S8R1		1061.52	1.36721e+06	0	0	0	0	0.001763	High	3.27743							0
	IQLCWEVINVPFTAQNK	12	7	1	U4S8R1	C4(Carbamidomethyl)	2060.07	0	832130	512894	1.27332e+06	0	1.553e-10			High	4.64488	High	3.98178	High	4.01593	0
	SLNSTTYSISNK	1	7	1	U4S8R1	N3(Deamidated)	1315.65	0	0	0	0	0	0.01143					High	1.91884			0
	FDNTDPIGDYTLDLQINDTIFPTQK	5	5	1	U4S8R1		2884.4	0	0	0	1.45621e+06	0	2.081e-06							High	5.54093	0
A0A063CTN8	Cytochrome c-type biogenesis protein CcmE OS=Haemophilus parasuis HPS10 GN=ccmE PE=3 SV=1 - [A0A063CTN8_HAEPR]	37.29	3	5	5	45	1.23955e+07	8.28504e+06	1.06098e+07	6.58654e+06	59.2845	29.94	4	17	40.0765	22.6	3	10	42.1893	29.94	4	10	34.2889	22.6	3	8	177	19.5412	6.06201
	Sequence	# PSMs	# Proteins	# Protein Groups	Protein Group Accessions	Modifications	MH+ [Da]	A5: Area	B5: Area	C5: Area	D5: Area	q-Value	PEP	A2	XCorr A2	B2	XCorr B2	C2	XCorr C2	D2	XCorr D2	# Missed Cleavages
	EGQGIVAQGTLVEPTK	13	3	1	A0A063CTN8		1626.87	6.1711e+06	8.80665e+06	1.33411e+07	1.77427e+07	0	2.56e-13	High	5.10594	High	5.1389	High	5.43573	High	5.00322	0
	DATQISQPFGENK	11	2	1	A0A063CTN8		1434.7	9.0969e+06	1.54191e+07	1.77975e+07	194104	0	2.491e-07	High	4.45707	High	3.93755	High	4.60184	High	4.35671	0
	NNDPETKPEVGQR	6	3	1	A0A063CTN8		1483.71	6.42399e+06	0	0	0	0	9.715e-08	High	3.95757							0
	VGGMVVDGSVK	12	3	1	A0A063CTN8		1047.56	2.16655e+07	629370	690900	1.82282e+06	0	1.39e-05	High	3.75677	High	3.61219	High	3.80177	High	3.86037	0
	VGGMVVDGSVK	2	3	1	A0A063CTN8	M4(Oxidation)	1063.55	1.8762e+07	0	0	0	0	0.0001491	High	3.13076							0
	QHQPMGISEADLK	1	3	1	A0A063CTN8		1453.72	0	0	153365	0	0	0.01241					High	2.31073			0
A0A063CW52	Tyrosine protein kinase OS=Haemophilus parasuis HPS10 GN=HPS10_07370 PE=4 SV=1 - [A0A063CW52_HAEPR]	8.2	19	4	4	44	7.31432e+06	7.59323e+06	5.11437e+06	8.86705e+06	32.8174	5.47	3	8	50.2749	5.47	3	12	51.533	5.47	3	12	52.5904	6.33	3	12	695	77.5575	6.29053
	Sequence	# PSMs	# Proteins	# Protein Groups	Protein Group Accessions	Modifications	MH+ [Da]	A5: Area	B5: Area	C5: Area	D5: Area	q-Value	PEP	A2	XCorr A2	B2	XCorr B2	C2	XCorr C2	D2	XCorr D2	# Missed Cleavages
	LKNESVDLSLEAK	15	19	1	A0A063CW52		1445.8	3.7658e+06	1.27196e+06	1.22278e+06	0	0	1.129e-09	High	5.02744	High	4.97593	High	5.09456			1
	LAESENNLNEFR	12	9	1	A0A063CW52		1435.69	1.56621e+07	1.32984e+07	8.20106e+06	1.63767e+07	0	4.529e-06	High	4.37413	High	4.52123	High	4.29182	High	4.50029	0
	SVSENYLLQNIVR	11	19	1	A0A063CW52		1534.82	2.51511e+06	8.20933e+06	5.91926e+06	9.75732e+06	0	6.752e-08	High	3.3783	High	3.75505	High	4.14581	High	3.38556	0
	SALDTIVQLEADLNELTLK	6	19	1	A0A063CW52		2086.13	0	0	0	467132	0	1.11e-08							High	5.67882	0
B8F5P3	50S ribosomal protein L31 OS=Haemophilus parasuis serovar 5 (strain SH0165) GN=rpmE PE=3 SV=1 - [RL31_HAEPS]	64.29	4	3	3	43	1.40086e+07	6.47747e+06	3.21768e+06	1.85329e+07	37.2212	64.29	3	11	31.8107	64.29	3	11	30.3398	64.29	3	11	27.5242	64.29	3	10	70	7.75086	9.1001
	Sequence	# PSMs	# Proteins	# Protein Groups	Protein Group Accessions	Modifications	MH+ [Da]	A5: Area	B5: Area	C5: Area	D5: Area	q-Value	PEP	A2	XCorr A2	B2	XCorr B2	C2	XCorr C2	D2	XCorr D2	# Missed Cleavages
	DLNLDVCGNCHPFYTGK	22	3	1	B8F5P3	C7(Carbamidomethyl); C10(Carbamidomethyl)	2009.89	1.10844e+07	1.4364e+07	6.77273e+06	4.20551e+07	0	2.786e-09	High	5.32761	High	5.45426	High	5.51128	High	5.42702	0
	QGIHPNYVEITATCSCGNVIK	9	4	1	B8F5P3	C14(Carbamidomethyl); C16(Carbamidomethyl)	2361.13	3.98742e+06	2.66042e+06	1.94905e+06	7.6686e+06	0	7.492e-12	High	4.91222	High	4.33518	High	4.69488	High	4.09081	0
	FSIPSTK	12	4	1	B8F5P3		779.43	2.6954e+07	2.40805e+06	931255	5.87492e+06	0	0.0007354	High	1.89637	High	1.83433	High	1.73617	High	1.79704	0
B8F399	Thiamine biosynthesis membrane-associated lipoprotein OS=Haemophilus parasuis serovar 5 (strain SH0165) GN=apbE PE=4 SV=1 - [B8F399_HAEPS]	22	5	7	7	43	4.35458e+06	8.06404e+06	2.80193e+06	4.18917e+06	21.2531	6	2	6	42.8381	12.29	4	13	35.6698	9.43	3	11	41.8857	16.86	5	13	350	38.8842	6.44287
	Sequence	# PSMs	# Proteins	# Protein Groups	Protein Group Accessions	Modifications	MH+ [Da]	A5: Area	B5: Area	C5: Area	D5: Area	q-Value	PEP	A2	XCorr A2	B2	XCorr B2	C2	XCorr C2	D2	XCorr D2	# Missed Cleavages
	APTEEQIAER	3	5	1	B8F399		1143.56	6.29466e+06	0	0	0	0	9.451e-06	High	3.80183							0
	DSQISQFNQMK	12	5	1	B8F399		1325.62	2.4145e+06	1.50228e+07	5.29721e+06	8.03894e+06	0	0.005709	High	3.36796	High	3.64186	High	3.55872	High	3.53842	0
	DSQISQFNQMK	6	5	1	B8F399	M10(Oxidation)	1341.62	0	471254	0	208581	0	0.0002543			High	3.88157			High	3.74745	0
	NYFEDEQGNR	5	5	1	B8F399		1271.54	0	428770	0	244681	0	0.0001912			High	3.47238			High	2.92199	0
	EADKPFEIASDFAK	12	5	1	B8F399		1567.76	0	8.16694e+06	2.57386e+06	3.46946e+06	0	3.043e-07			High	3.04045	High	4.20862	High	2.79077	0
	ATWVGIEK	3	5	1	B8F399		903.5	0	1.00241e+06	534707	0	0	0.0008566			High	2.46266	High	2.15103			0
	VTEGALDVTVGPFVNLWGFGPDK	1	3	1	B8F399	N15(Deamidated)	2419.23	0	0	0	0	0	0.01108							High	3.02585	0
	VTEGALDVTVGPFVNLWGFGPDKR	1	3	1	B8F399		2574.35	0	0	0	1.05911e+06	0.004	0.1462							High	3.25532	1
B8F3N7	Outer-membrane lipoprotein carrier protein OS=Haemophilus parasuis serovar 5 (strain SH0165) GN=lolA PE=3 SV=1 - [LOLA_HAEPS]	18.66	4	3	3	42	2.07648e+06	4.37934e+06	3.99047e+06	6.02754e+06	44.5562	18.66	3	10	37.7195	13.88	2	8	59.4853	18.66	3	13	50.8846	18.66	3	11	209	23.5482	9.39307
	Sequence	# PSMs	# Proteins	# Protein Groups	Protein Group Accessions	Modifications	MH+ [Da]	A5: Area	B5: Area	C5: Area	D5: Area	q-Value	PEP	A2	XCorr A2	B2	XCorr B2	C2	XCorr C2	D2	XCorr D2	# Missed Cleavages
	MDTQSPQENLIVSDGK	11	4	1	B8F3N7		1761.84	1.11066e+06	2.94344e+06	5.22442e+06	3.62588e+06	0	1.275e-08	High	4.89517	High	5.37689	High	5.7459	High	5.95647	0
	AMQYSADFEQTVR	12	4	1	B8F3N7		1545.7	4.77686e+06	5.81524e+06	6.14883e+06	1.2458e+07	0	2.293e-07	High	4.89184	High	4.79619	High	4.99358	High	4.81118	0
	AMQYSADFEQTVR	11	4	1	B8F3N7	M2(Oxidation)	1561.71	450899	2.10011e+06	1.40037e+06	2.50402e+06	0	1.153e-05	High	4.28187	High	4.31766	High	4.76699	High	4.55249	0
	DGQSNLYVLR	7	4	1	B8F3N7		1164.61	341929	0	598167	1.99868e+06	0	0.0001175	High	3.48832			High	3.76347	High	3.78867	0
	MDTQSPQENLIVSDGK	1	4	1	B8F3N7	M1(Oxidation)	1777.84	0	0	670350	0	0	7.226e-10					High	5.43231			0
U4RYH5	Uncharacterized protein OS=Haemophilus parasuis str. Nagasaki GN=HPNK_11571 PE=4 SV=1 - [U4RYH5_HAEPR]	49.18	5	3	3	42	6.99673e+06	2.87917e+06	2.33358e+06	4.1857e+06	27.2658	49.18	3	10	34.8745	49.18	3	12	35.6805	49.18	3	12	19.9022	49.18	3	8	61	6.80262	9.87646
	Sequence	# PSMs	# Proteins	# Protein Groups	Protein Group Accessions	Modifications	MH+ [Da]	A5: Area	B5: Area	C5: Area	D5: Area	q-Value	PEP	A2	XCorr A2	B2	XCorr B2	C2	XCorr C2	D2	XCorr D2	# Missed Cleavages
	GDHQIWQSPITGK	18	5	1	U4RYH5		1466.75	783527	3.0413e+06	3.91569e+06	3.14242e+06	0	3.196e-06	High	3.92898	High	4.01461	High	4.44574	High	3.95211	0
	QDLPIGTSR	12	1	1	U4RYH5		986.532	1.97605e+07	1.45563e+06	744215	3.33028e+06	0	0.004056	High	2.63537	High	2.31746	High	2.16333	High	2.41727	0
	EAGCFFVR	12	4	1	U4RYH5	C4(Carbamidomethyl)	985.464	446123	4.14058e+06	2.34083e+06	6.0844e+06	0	0.0002616	High	1.93871	High	1.95204	High	1.96206	High	1.94836	0
A0A084EXD3	Putative MscS family protein.1 OS=Haemophilus parasuis GN=HS327_01081 PE=4 SV=1 - [A0A084EXD3_HAEPR]	5.2	6	6	6	42	2.07621e+06	3.5637e+06	3.19194e+06	5.91803e+06	30.5747	3.1	3	8	48.5203	4.1	4	12	51.16	4.1	4	13	32.932	3.1	3	9	1097	125.476	8.04541
	Sequence	# PSMs	# Proteins	# Protein Groups	Protein Group Accessions	Modifications	MH+ [Da]	A5: Area	B5: Area	C5: Area	D5: Area	q-Value	PEP	A2	XCorr A2	B2	XCorr B2	C2	XCorr C2	D2	XCorr D2	# Missed Cleavages
	NIEEALLFIEK	12	6	1	A0A084EXD3		1318.73	1.13403e+06	6.12429e+06	4.76403e+06	1.2376e+07	0	1.406e-09	High	4.41168	High	4.682	High	4.70934	High	4.61786	0
	NQNSELEALEK	11	6	1	A0A084EXD3		1274.63	2.66136e+06	2.3503e+06	3.14015e+06	2.20714e+06	0	5.633e-06	High	3.83717	High	3.86451	High	3.73612	High	3.83528	0
	TNPSEQTTEPVK	3	5	1	A0A084EXD3		1330.65	2.43323e+06	0	0	0	0	0.001224	High	3.66827							0
	LTNATATLDTYK	6	4	1	A0A084EXD3		1311.69	0	2.21652e+06	1.67162e+06	0	0	9.79e-07			High	4.53861	High	4.37729			0
	ELNSEVEISSK	6	4	1	A0A084EXD3		1234.62	0	848605	661009	0	0	0.0004887			High	4.15137	High	3.77298			0
	NIEEALLFIEK	1	6	1	A0A084EXD3	N1(Deamidated)	1319.7	0	0	681194	0	0	0.005545					High	2.81823			0
	TNPSEQTTEPVKNIEEALLFIEK	3	5	1	A0A084EXD3		2630.36	0	0	0	3.17094e+06	0	7.606e-06							High	3.35265	1
U4RM82	Fructose-bisphosphate aldolase OS=Haemophilus parasuis str. Nagasaki GN=HPNK_01079 PE=4 SV=1 - [U4RM82_HAEPR]	33.7	8	8	8	41	431406	2.57539e+06	1.06603e+06	1.17689e+07	11.3453	8.91	2	4	29.1004	16.71	4	10	17.664	12.81	3	6	95.5748	24.51	6	21	359	39.2548	5.24951
	Sequence	# PSMs	# Proteins	# Protein Groups	Protein Group Accessions	Modifications	MH+ [Da]	A5: Area	B5: Area	C5: Area	D5: Area	q-Value	PEP	A2	XCorr A2	B2	XCorr B2	C2	XCorr C2	D2	XCorr D2	# Missed Cleavages
	RLEQSFIDLNCVDVL	11	6	1	U4RM82	C11(Carbamidomethyl)	1820.92	409602	395193	243601	3.58057e+06	0	0.0001028	High	3.38907	High	3.9118	High	3.14767	High	4.7764	1
	LLDIVKPGVVTGDDVQK	10	5	1	U4RM82		1796.03	453210	5.51695e+06	1.88847e+06	6.33785e+06	0	9.147e-07	High	2.23047	High	3.37178	High	3.26634	High	3.15849	0
	DYLQGQLGNPEGPDSPNKK	3	5	1	U4RM82		2057.01	0	1.69712e+06	0	0	0	0.003827			High	2.91926					1
	EAIGYGAIK	4	6	1	U4RM82		921.51	0	512108	0	1.64206e+06	0	0.02751			High	2.34888			High	2.30905	0
	EHNFALPAVNCVGSDSVNAVLETAAR	3	6	1	U4RM82	C11(Carbamidomethyl)	2741.34	0	0	0	1.39064e+07	0	5.873e-12							High	6.76959	0
	LYTQPEDVLFVYDSLNPVSPR	6	4	1	U4RM82		2452.25	0	0	0	1.50626e+07	0	5.646e-09							High	6.68552	0
	LEQSFIDLNCVDVL	3	6	1	U4RM82	C10(Carbamidomethyl)	1664.82	0	0	0	4.88476e+06	0	0.0007362							High	4.04895	0
	LLPWIDGMLEAGEK	1	3	1	U4RM82		1571.83	0	0	0	0	0.009	0.5313					High	2.67778			0
B8QR31	VtaA3 OS=Haemophilus parasuis GN=vtaA3 PE=4 SV=1 - [B8QR31_HAEPR]	16.83	4	6	10	41	6.30985e+06	1.25517e+06	1.1835e+06	1.32748e+06	90.0045	12.98	8	21	38.6821	7.29	5	10	30.3618	6.03	3	7	13.1627	4.77	3	3	1194	117.326	8.67529
	Sequence	# PSMs	# Proteins	# Protein Groups	Protein Group Accessions	Modifications	MH+ [Da]	A5: Area	B5: Area	C5: Area	D5: Area	q-Value	PEP	A2	XCorr A2	B2	XCorr B2	C2	XCorr C2	D2	XCorr D2	# Missed Cleavages
	GEAGPAGATGPQGATGPAGEPGK	3	4	2	B8QR31;B8QR26		1934.92	3.84351e+06	210739	0	247507	0	3.905e-07	High	6.09284	High	5.49243			High	5.03534	0
	GDKGETGPAGPAGPIGPQGETGPK	3	2	1	B8QR31		2175.07	2.90442e+06	0	0	0	0	1.447e-10	High	6.02622							1
	GETGSAGAAGPAGPAGAK	3	1	1	B8QR31		1426.69	4.21082e+06	0	0	0	0	2.408e-09	High	5.59108							0
	GEIGPAGPIGPQGVPGPK	8	2	1	B8QR31		1627.88	3.07624e+06	1.45996e+06	1.07354e+06	0	0	4.182e-06	High	4.73212	High	4.57304	High	4.28056			0
	GATGPAGPVGPAGPVGPVGAQGPAGPR	2	5	3	B8QR31;B8QR26;U4STY8		2249.18	2.58859e+06	0	0	0	0	8.884e-07	High	4.4843							0
	GEPGPTGPQGPQGIPGAQGPK	9	2	1	B8QR31		1926.98	4.1453e+06	1.61716e+06	1.20775e+06	2.11934e+06	0	6.939e-08	High	4.29179	High	4.48103	High	4.33335	High	4.30921	0
	GEIGPAGPAGPR	6	4	2	B8QR31;B8QR26		1078.57	9.74562e+06	292890	0	0	0	9.496e-05	High	3.4041	High	3.69281					0
	GDTGPVGPTGPR	3	2	1	B8QR31		1110.55	4.97312e+06	0	0	0	0	0.001119	High	2.96593							0
	GDKGDPGEAGPVGPQGPVGATGPVGPAGPAGER	1	3	2	B8QR31;B8QR26		2908.42	0	0	1.26922e+06	0	0	1.885e-14					High	6.85434			1
	ITYTDGSSDTIKK	3	3	1	B8QR31		1428.71	0	688407	0	1.61558e+06	0.001	0.03112			High	3.69971			High	3.8182	1
U4RRF7	7,8-dihydroneopterin aldolase OS=Haemophilus parasuis str. Nagasaki GN=HPNK_09414 PE=3 SV=1 - [U4RRF7_HAEPR]	80	5	6	6	41	1.28734e+07	3.39604e+06	3.84247e+06	1.0059e+07	57.7847	69.57	5	13	34.4098	28.7	3	9	27.1564	21.74	2	6	45.695	39.13	4	13	115	13.2118	5.46533
	Sequence	# PSMs	# Proteins	# Protein Groups	Protein Group Accessions	Modifications	MH+ [Da]	A5: Area	B5: Area	C5: Area	D5: Area	q-Value	PEP	A2	XCorr A2	B2	XCorr B2	C2	XCorr C2	D2	XCorr D2	# Missed Cleavages
	AVADDDVQYCLNYAEVSQK	3	2	1	U4RRF7	C10(Carbamidomethyl)	2187.99	2.81911e+06	0	0	0	0	1.049e-09	High	6.89951							0
	AVAQSSSVGVIVER	12	2	1	U4RRF7		1401.77	1.69583e+07	2.62451e+06	2.33307e+06	4.69659e+06	0	1.676e-06	High	5.41769	High	4.34462	High	5.01068	High	5.23971	0
	ILDFVENTPFK	12	5	1	U4RRF7		1322.7	1.22967e+07	7.1858e+06	5351861	2.19995e+07	0	2.247e-07	High	4.76236	High	4.71811	High	4.73144	High	4.62392	0
	LVETVAYR	9	5	1	U4RRF7		950.534	9.36515e+06	377814	0	810101	0	0.000148	High	3.07713	High	2.95612			High	3.28871	0
	VAELLQHEFGVK	4	5	1	U4RRF7		1369.75	0	0	0	3.48085e+06	0	2.671e-05							High	3.57893	0
	MTDKVFIHELTAFASIGAYEWEHTIKQR	1	2	1	U4RRF7		3321.68	5.9094e+06	0	0	0	0.004	0.1225	High	1.77091							2
B8F6A7	Outer membrane protein assembly factor BamA OS=Haemophilus parasuis serovar 5 (strain SH0165) GN=ompD15 PE=3 SV=1 - [B8F6A7_HAEPS]	19.13	8	10	10	40	4.07534e+06	2.40352e+06	1.23951e+06	1.11935e+07	39.1956	6.21	4	9	25.1992	9.07	5	6	32.031	7.2	4	7	78.2879	13.91	7	18	805	90.2448	7.51807
	Sequence	# PSMs	# Proteins	# Protein Groups	Protein Group Accessions	Modifications	MH+ [Da]	A5: Area	B5: Area	C5: Area	D5: Area	q-Value	PEP	A2	XCorr A2	B2	XCorr B2	C2	XCorr C2	D2	XCorr D2	# Missed Cleavages
	FEQTAYNQDLENLR	9	7	1	B8F6A7		1740.82	5.49782e+06	0	1.57611e+06	9.52344e+06	0	4.889e-10	High	5.8552			High	5.64492	High	5.70398	0
	VGQLATDNDIANVIR	3	7	1	B8F6A7		1598.85	1.66303e+06	2.70744e+06	1.67599e+06	0	0	6.496e-06	High	4.53612	High	4.62534	High	4.35844			0
	INEGIPYTVSEIR	8	7	1	B8F6A7		1490.8	2.9195e+06	2.59416e+06	0	1.01196e+07	0	1.536e-07	High	4.10371	High	4.02423			High	4.46695	0
	FQNISATR	2	7	1	B8F6A7		936.49	3.80871e+06	0	0	0	0	2.152e-05	High	2.72346							0
	IDGIQTSVSQTMIPTLPVK	3	8	1	B8F6A7		2028.11	0	646681	466427	0	0	4.556e-07			High	5.00219	High	3.99608			0
	QQEGAWLSTSLAALGK	3	7	1	B8F6A7		1659.87	0	1.90895e+06	0	1.39375e+07	0	5.568e-10			High	4.50091			High	4.35053	0
	LDNELNEQLK	5	7	1	B8F6A7		1215.63	0	515064	380626	1.86218e+06	0	0.0001611			High	3.4124	High	3.93607	High	4.08576	0
	QLDIQPDVSWFNIFQSSK	3	7	1	B8F6A7		2152.07	0	0	0	1.39375e+06	0	5.212e-11							High	5.85839	0
	NFYMNQGYAK	3	7	1	B8F6A7		1235.56	0	0	0	4.86437e+06	0	7.707e-05							High	3.14362	0
	FNSVNGDIVGGNAMASATLELITPTPFVSEK	1	4	1	B8F6A7	N12(Deamidated)	3180.59	0	0	0	4.04293e+06	0.007	0.2956							High	2.49345	0
A0A084EXZ8	DNA-binding protein OS=Haemophilus parasuis GN=HS327_00918 PE=3 SV=1 - [A0A084EXZ8_HAEPR]	46.27	4	5	5	40	7.04904e+06	1.25149e+06	1.27933e+06	1.45134e+07	36.3598	29.85	4	12	30.4057	23.13	3	9	17.9209	15.67	2	5	48.6131	39.55	4	14	134	15.2073	8.86572
	Sequence	# PSMs	# Proteins	# Protein Groups	Protein Group Accessions	Modifications	MH+ [Da]	A5: Area	B5: Area	C5: Area	D5: Area	q-Value	PEP	A2	XCorr A2	B2	XCorr B2	C2	XCorr C2	D2	XCorr D2	# Missed Cleavages
	EASIEQLELIAEK	11	2	1	A0A084EXZ8		1472.79	0	0	0	3.85942e+07	0	5.194e-09	High	4.74409	High	4.53441	High	5.04761	High	4.87662	0
	EIQQALEAGK	8	4	1	A0A084EXZ8		1086.59	1.67247e+07	467284	0	157150	0	0.001476	High	3.49555	High	3.53982			High	3.23312	0
	IALVIEEK	12	2	1	A0A084EXZ8		914.559	1.67453e+06	2.03569e+06	1.27933e+06	4.44464e+06	0	6.008e-05	High	2.92004	High	2.80105	High	2.89557	High	2.83563	0
	FIDANGNEK	2	4	1	A0A084EXZ8	N5(Deamidated)	1008.46	2.74793e+06	0	0	0	0	0.0005579	High	2.53358							0
	FIDANGNEK	1	4	1	A0A084EXZ8		1007.48	1.2e+06	0	0	0	0	0.003013	High	2.29314							0
	ELLAQDGISAEELALLLAGTTK	6	3	1	A0A084EXZ8		2256.24	0	0	0	501412	0	4.394e-09							High	4.98539	0
B8F4V8	2-C-methyl-D-erythritol 2,4-cyclodiphosphate synthase OS=Haemophilus parasuis serovar 5 (strain SH0165) GN=ispF PE=3 SV=1 - [ISPF_HAEPS]	39.52	3	6	6	38	3.12012e+06	4.65735e+06	2.59157e+06	8.75944e+06	22.4094	10.18	3	9	27.1838	19.76	3	7	29.8134	20.36	3	8	46.0443	39.52	6	14	167	17.9691	6.3667
	Sequence	# PSMs	# Proteins	# Protein Groups	Protein Group Accessions	Modifications	MH+ [Da]	A5: Area	B5: Area	C5: Area	D5: Area	q-Value	PEP	A2	XCorr A2	B2	XCorr B2	C2	XCorr C2	D2	XCorr D2	# Missed Cleavages
	MRPYIDQMR	6	3	1	B8F4V8		1209.59	4.51687e+06	0	0	0	0	0.003685	High	2.75792	High	2.37425			High	2.63648	0
	KLLIEAYR	4	3	1	B8F4V8		1005.62	4.37129e+06	0	0	845596	0	0.002394	High	2.74638					High	2.79792	1
	LLIEAYR	12	3	1	B8F4V8		877.52	472188	1.13217e+06	1.28495e+06	2.97309e+06	0	0.0007661	High	2.34057	High	2.51511	High	2.46685	High	2.67943	0
	QVIADDLNCDISCVNVK	9	3	1	B8F4V8	C9(Carbamidomethyl); C13(Carbamidomethyl)	1962.92	0	8.18253e+06	3.29241e+06	1.71936e+07	0	2.639e-13			High	6.11134	High	6.44607	High	5.90986	0
	LFPDTDMQYK	4	3	1	B8F4V8		1257.59	0	0	3.19734e+06	5.84513e+06	0	0.00919					High	2.1169	High	2.16471	0
	GEGIACEAVALLIKPALCSSYR	3	3	1	B8F4V8	C6(Carbamidomethyl); C18(Carbamidomethyl)	2378.22	0	0	0	3.23961e+06	0	3.926e-08							High	3.44283	0
B8F882	Met repressor OS=Haemophilus parasuis serovar 5 (strain SH0165) GN=metJ PE=3 SV=1 - [METJ_HAEPS]	27.62	2	4	4	38	6.81492e+06	1.56462e+07	5.80162e+06	6.04329e+07	28.5125	26.67	3	9	29.4398	27.62	4	10	29.6877	27.62	4	10	27.5919	26.67	3	9	105	12.2583	6.31592
	Sequence	# PSMs	# Proteins	# Protein Groups	Protein Group Accessions	Modifications	MH+ [Da]	A5: Area	B5: Area	C5: Area	D5: Area	q-Value	PEP	A2	XCorr A2	B2	XCorr B2	C2	XCorr C2	D2	XCorr D2	# Missed Cleavages
	VLEILTNER	12	2	1	B8F882		1086.62	4.10301e+06	1.4663e+07	5.39906e+06	2.80589e+07	0	0.0001584	High	3.96127	High	3.56061	High	3.62442	High	3.7806	0
	ELGIDPDKWQY	12	2	1	B8F882		1363.66	1.40362e+07	2.61475e+07	8.85951e+06	1.44579e+08	0	6.485e-05	High	3.59257	High	3.83568	High	3.6864	High	3.59651	1
	ITVSIPIK	12	2	1	B8F882		870.566	2.3056e+06	6.1281e+06	3.1463e+06	8.66121e+06	0	0.0009686	High	2.31581	High	2.26735	High	2.32007	High	2.26478	0
	KITVSIPIK	2	2	1	B8F882		998.669	0	602622	541023	0	0	0.0002894			High	2.31793	High	1.95589			1
U4SSV3	30S ribosomal protein S5 OS=Haemophilus parasuis 174 GN=rpsE PE=3 SV=1 - [U4SSV3_HAEPR]	48.19	1	6	6	37	1.82312e+06	1.77962e+06	2.51746e+06	1.16024e+07	32.2434	23.49	3	9	16.0287	27.11	3	6	15.0459	18.67	2	4	61.7658	43.37	5	18	166	17.4302	10.1108
	Sequence	# PSMs	# Proteins	# Protein Groups	Protein Group Accessions	Modifications	MH+ [Da]	A5: Area	B5: Area	C5: Area	D5: Area	q-Value	PEP	A2	XCorr A2	B2	XCorr B2	C2	XCorr C2	D2	XCorr D2	# Missed Cleavages
	VFMQPASEGTGIIAGGAMR	11	1	1	U4SSV3		1892.95	1.67181e+06	2.02419e+06	2038654	2.05888e+07	0	3.693e-09	High	5.73746	High	5.38507	High	5.68607	High	6.3437	0
	AYGSTNPINVVR	12	1	1	U4SSV3		1290.69	1.39267e+06	2.54361e+06	2.99626e+06	1.03533e+07	0	9.565e-05	High	3.30098	High	2.19203	High	3.59811	High	2.93613	0
	VFMQPASEGTGIIAGGAMR	2	1	1	U4SSV3	M3(Oxidation)	1908.94	0	0	0	2.87832e+06	0	2.053e-10							High	6.2321	0
	ATIDALANMK	3	1	1	U4SSV3		1047.56	0	0	0	3.86512e+06	0	3.928e-05							High	3.60521	0
	EVPAAIQK	3	1	1	U4SSV3		855.493	2.40489e+06	0	0	0	0.001	0.03639	High	2.4491							0
	AVLEVAGVHNVLSK	2	1	1	U4SSV3		1435.83	0	771080	0	2.64816e+06	0.001	0.04752			High	1.86109			High	1.44849	0
	NMVNVALNEGTLQHPVK	1	1	1	U4SSV3		1863.99	0	0	0	2.18964e+06	0.004	0.1696							High	1.39741	0
	AYGSTNPINVVR	3	1	1	U4SSV3	N6(Deamidated)	1291.67	0	0	0	2.89897e+06	0.005	0.2012							High	2.75068	0
U4RRV0	Uncharacterized protein OS=Haemophilus parasuis SW114 GN=HPSSW114_1622 PE=4 SV=1 - [U4RRV0_HAEPR]	61.8	4	6	6	36	3.54685e+06	3.31828e+06	2.13011e+06	3.5713e+07	21.7194	22.47	2	7	28.0379	25.84	2	8	20.1244	41.57	3	7	53.84	42.7	3	14	89	10.4016	5.89697
	Sequence	# PSMs	# Proteins	# Protein Groups	Protein Group Accessions	Modifications	MH+ [Da]	A5: Area	B5: Area	C5: Area	D5: Area	q-Value	PEP	A2	XCorr A2	B2	XCorr B2	C2	XCorr C2	D2	XCorr D2	# Missed Cleavages
	LDEVLELLGEHWR	21	4	1	U4RRV0		1608.84	3.83152e+06	4.42278e+06	3.24096e+06	5.55292e+07	0	7.191e-09	High	4.45572	High	4.89511	High	4.43599	High	4.94906	0
	DYEEDFK	3	4	1	U4RRV0		945.384	3.26217e+06	0	0	0	0	0.0006429	High	2.64226							0
	DEVLIYQLK	1	4	1	U4RRV0		1120.63	0	0	995733	0	0	2.594e-05					High	2.87997			0
	LAEEVGKPNDLDALRDEVLIYQLK	6	4	1	U4RRV0		2741.48	0	0	2.15364e+06	3.54846e+07	0	0.002768					High	2.35331	High	3.66007	1
	RLDEVLELLGEHWR	3	4	1	U4RRV0		1764.95	0	0	0	1.61253e+07	0	6.788e-10							High	5.95376	1
	DKTEVIPGIK	2	4	1	U4RRV0		1099.64	0	2.21379e+06	0	0	0.002	0.06269			High	2.73145					1
U4S2S0	Enolase OS=Haemophilus parasuis 12939 GN=eno PE=3 SV=1 - [U4S2S0_HAEPR]	24.54	6	6	6	35	3.75265e+06	3.57647e+06	1.71806e+06	1.26426e+07	67.3492	16.06	4	13	31.2136	7.34	2	6	32.9796	11.01	3	7	38.4935	12.39	3	9	436	45.8694	5.17334
	Sequence	# PSMs	# Proteins	# Protein Groups	Protein Group Accessions	Modifications	MH+ [Da]	A5: Area	B5: Area	C5: Area	D5: Area	q-Value	PEP	A2	XCorr A2	B2	XCorr B2	C2	XCorr C2	D2	XCorr D2	# Missed Cleavages
	SGETEDATIADLAVGTAAGQIK	2	5	1	U4S2S0		2118.06	2.6283e+06	0	0	0	0	5.989e-14	High	7.71743							0
	AVSAVNNEIANAIVGK	4	5	1	U4S2S0		1569.86	3.2895e+06	0	1.10849e+06	0	0	2.519e-06	High	5.61057			High	4.85201			0
	IEEALAAAGTPAPFNGR	4	5	1	U4S2S0	N15(Deamidated)	1685.85	3.50302e+06	0	0	9.70269e+06	0	2.543e-09	High	5.44586					High	5.41438	0
	IEEALAAAGTPAPFNGR	12	5	1	U4S2S0		1684.87	5.34014e+06	6.31429e+06	3.49629e+06	2.92047e+07	0	4.633e-09	High	5.17096	High	5.84115	High	5.28425	High	5.59161	0
	FNQIGSLTETLAAIK	9	5	1	U4S2S0		1605.89	889894	838648	549407	0	0	1.065e-08	High	4.11377	High	5.56771	High	4.48966			0
	DASNQAEIDQIMIDLDGTDNK	1	6	1	U4S2S0		2306.05	0	0	0	545369	0	2.697e-10							High	7.05722	0
	SFTSQEFTHYLEGLCK	3	5	1	U4S2S0	C15(Carbamidomethyl)	1946.91	0	0	0	8.17787e+06	0	0.007929							High	2.65559	0
B8F6Q9	50S ribosomal protein L5 OS=Haemophilus parasuis serovar 5 (strain SH0165) GN=rplE PE=3 SV=1 - [RL5_HAEPS]	39.11	2	6	6	34	3.59173e+06	3.39251e+06	1.72479e+06	1.07411e+07	11.9603	17.32	3	8	12.7527	18.99	3	6	7.29986	12.85	2	4	65.5393	34.64	5	16	179	20.3288	9.61279
	Sequence	# PSMs	# Proteins	# Protein Groups	Protein Group Accessions	Modifications	MH+ [Da]	A5: Area	B5: Area	C5: Area	D5: Area	q-Value	PEP	A2	XCorr A2	B2	XCorr B2	C2	XCorr C2	D2	XCorr D2	# Missed Cleavages
	LITIAVPR	12	2	1	B8F6Q9		882.575	3.4351e+06	3.74067e+06	982303	4.30345e+06	0	0.02949	High	2.30755	High	2.38868	High	2.56485	High	2.52985	0
	EQIIFPEIDYDKVDR	7	2	1	B8F6Q9		1879.94	5.23848e+06	4.94224e+06	2.46727e+06	1.34341e+07	0	0.004366	High	1.87915	High	2.23885	High	1.8661	High	1.66332	1
	FNYSSVMQVPR	4	1	1	B8F6Q9		1327.66	0	1.49461e+06	0	7.22916e+06	0	1.202e-05			High	4.00864			High	4.18962	0
	TDEEGQALLAAFNFPFR	6	2	1	B8F6Q9		1925.94	0	0	0	7.90421e+06	0	2.07e-08							High	6.23251	0
	GLDITITTTAK	3	2	1	B8F6Q9		1133.65	0	0	0	1.0885e+07	0	7.171e-05							High	4.0403	0
	GNYSMGVR	2	2	1	B8F6Q9		883.409	2.1016e+06	0	0	0	0.001	0.008092	High	2.59307							0
U4RR04	Periplasmic solute-binding protein OS=Haemophilus parasuis str. Nagasaki GN=HPNK_10181 PE=4 SV=1 - [U4RR04_HAEPR]	18.6	10	4	4	34	2.14968e+06	6.89246e+06	6.56224e+06	8.66275e+06	15.5297	7.27	2	6	33.2148	11.34	3	10	24.8908	11.34	3	8	32.0096	18.6	4	10	344	38.9538	9.0415
	Sequence	# PSMs	# Proteins	# Protein Groups	Protein Group Accessions	Modifications	MH+ [Da]	A5: Area	B5: Area	C5: Area	D5: Area	q-Value	PEP	A2	XCorr A2	B2	XCorr B2	C2	XCorr C2	D2	XCorr D2	# Missed Cleavages
	ETGVANERPQVASVFINR	12	8	1	U4RR04		1987.03	2.0078e+06	8.2807e+06	6.08777e+06	6.96677e+06	0	1.049e-06	High	3.70574	High	3.60049	High	3.08674	High	3.46443	0
	EWIQIER	11	10	1	U4RR04		973.515	2.29156e+06	6.70955e+06	8.95484e+06	1.46355e+07	0	0.02731	High	2.0897	High	2.04945	High	2.04053	High	1.94083	0
	LQADPTVIYGMGDK	9	2	1	U4RR04		1507.74	0	5.68714e+06	4.6441e+06	4.386e+06	0	1.802e-08			High	4.58542	High	4.45252	High	4.46159	0
	LQADPTVIYGMGDK	1	2	1	U4RR04	M11(Oxidation)	1523.75	0	776086	0	0	0	6.441e-05			High	4.21746					0
	LLGITQDKLEGWLAPDTYSYVPYSK	1	1	1	U4RR04		2857.47	0	0	0	637561	0	0.0001879							High	4.37016	1
A0A063CWM1	2Fe-2S ferredoxin OS=Haemophilus parasuis HPS10 GN=HPS10_07325 PE=4 SV=1 - [A0A063CWM1_HAEPR]	50.44	2	4	4	34	1.32291e+07	1.82499e+07	1.00104e+07	2.83711e+07	56.6045	34.51	3	13	29.2748	24.78	2	6	27.425	24.78	2	6	45.4233	40.71	3	9	113	12.5157	4.44971
	Sequence	# PSMs	# Proteins	# Protein Groups	Protein Group Accessions	Modifications	MH+ [Da]	A5: Area	B5: Area	C5: Area	D5: Area	q-Value	PEP	A2	XCorr A2	B2	XCorr B2	C2	XCorr C2	D2	XCorr D2	# Missed Cleavages
	EGFDSLNETSDQEEDMLDK	12	2	1	A0A063CWM1		2201.91	8.48275e+06	7.1767e+06	5.07383e+06	7.6964e+06	0	1.917e-09	High	6.64335	High	6.66156	High	6.12178	High	6.07116	0
	EGFDSLNETSDQEEDMLDK	3	2	1	A0A063CWM1	M16(Oxidation)	2217.89	2.04842e+06	0	0	0	0	4.738e-10	High	6.28819							0
	YNLNHANEAAH	4	2	1	A0A063CWM1		1253.57	3.55485e+06	0	0	0	0	0.0002154	High	3.37033							0
	AWGLEIDSR	12	2	1	A0A063CWM1		1046.53	2.76496e+07	2.93231e+07	1.4947e+07	2.90251e+07	0	7.405e-06	High	3.23837	High	3.35595	High	3.27302	High	3.16701	0
	LSCQCIVGEEDLVVEIPK	3	2	1	A0A063CWM1	C3(Carbamidomethyl); C5(Carbamidomethyl)	2088.04	0	0	0	4.83918e+07	0	3.696e-06							High	6.49584	0
A0A063D1D6	Peptidyl-prolyl cis-trans isomerase OS=Haemophilus parasuis HPS10 GN=HPS10_03855 PE=4 SV=1 - [A0A063D1D6_HAEPR]	27.27	6	4	4	34	6.85283e+07	3.3044e+06	2.55779e+06	9.81449e+06	70.689	27.27	4	16	23.4569	14.97	2	6	23.5333	14.97	2	6	22.8263	14.97	2	6	187	20.3617	5.0083
	Sequence	# PSMs	# Proteins	# Protein Groups	Protein Group Accessions	Modifications	MH+ [Da]	A5: Area	B5: Area	C5: Area	D5: Area	q-Value	PEP	A2	XCorr A2	B2	XCorr B2	C2	XCorr C2	D2	XCorr D2	# Missed Cleavages
	VKPEEAYGEYNENMVQR	3	6	1	A0A063D1D6	M14(Oxidation)	2071.94	9.63396e+06	0	0	0	0	1.623e-12	High	6.18786							0
	VKPEEAYGEYNENMVQR	15	6	1	A0A063D1D6		2055.94	8.89328e+07	3.13692e+06	1.73055e+06	7.04994e+06	0	1.323e-10	High	6.14984	High	5.51873	High	5.63416	High	5.18421	0
	DVFMGVDELEVGMR	1	6	1	A0A063D1D6	M13(Oxidation)	1612.73	1.10608e+06	0	0	0	0	3.41e-07	High	4.95432							0
	AVGDTFEVR	3	6	1	A0A063D1D6		993.5	56771970	0	0	0	0	0.0001987	High	3.19586							0
	NVVPSIAYQVR	12	6	1	A0A063D1D6		1245.7	5.98803e+07	3.47189e+06	3.38503e+06	1.25791e+07	0	1.166e-07	High	3.18457	High	3.06512	High	2.94157	High	2.67747	0
B8F760	50S ribosomal protein L22 OS=Haemophilus parasuis serovar 5 (strain SH0165) GN=rplV PE=3 SV=1 - [RL22_HAEPS]	46.36	1	4	4	33	1.03888e+06	2.90162e+06	1.48617e+06	7.13658e+06	10.5655	15.45	2	5	33.7353	46.36	4	10	22.9011	34.55	3	8	29.9345	34.55	3	10	110	12.0857	10.228
	Sequence	# PSMs	# Proteins	# Protein Groups	Protein Group Accessions	Modifications	MH+ [Da]	A5: Area	B5: Area	C5: Area	D5: Area	q-Value	PEP	A2	XCorr A2	B2	XCorr B2	C2	XCorr C2	D2	XCorr D2	# Missed Cleavages
	IFVDEGPSMK	4	1	1	B8F760	M9(Oxidation)	1138.54	1.85297e+06	0	0	571842	0	0.001365	High	3.05618					High	2.91668	0
	IFVDEGPSMK	10	1	1	B8F760		1122.56	587185	1.97425e+06	784234	6.30216e+06	0	0.0004509	High	2.96327	High	3.21195	High	3.3051	High	3.38707	0
	LVADLIR	10	1	1	B8F760		799.503	224787	5.06162e+06	2.79e+06	1.24925e+07	0	0.001313	High	1.73548	High	1.89654	High	2.02247	High	1.9495	0
	VSAALEILTFTNK	3	1	1	B8F760		1406.79	0	1.05328e+06	0	0	0	1.193e-08			High	4.61091					0
	VLESAIANAEHNDGADVDDLK	6	1	1	B8F760		2196.06	0	1.66898e+06	884270	2.61509e+06	0	1.761e-10			High	4.31742	High	3.9747	High	4.64223	0
A0A017QHF9	Transcription termination/antitermination protein NusG OS=Haemophilus parasuis str. Nagasaki GN=nusG PE=3 SV=1 - [A0A017QHF9_HAEPR]	27.6	7	4	4	33	4.90593e+06	4.75536e+06	3.20073e+06	8.7112e+06	28.0117	27.6	4	9	30.6114	22.4	3	8	25.9961	22.4	3	7	33.1187	22.4	3	9	192	22.1252	5.51611
	Sequence	# PSMs	# Proteins	# Protein Groups	Protein Group Accessions	Modifications	MH+ [Da]	A5: Area	B5: Area	C5: Area	D5: Area	q-Value	PEP	A2	XCorr A2	B2	XCorr B2	C2	XCorr C2	D2	XCorr D2	# Missed Cleavages
	ATPVELEFNQVEK	12	7	1	A0A017QHF9		1503.78	7.82624e+06	9.67152e+06	6.68495e+06	1.70278e+07	0	3.389e-05	High	4.51068	High	4.54073	High	4.49388	High	4.60599	0
	VMGFIGGTADKPAPISQSEAER	7	1	1	A0A017QHF9		2261.14	2.4413e+06	1.67008e+06	975823	3.27703e+06	0	6.852e-08	High	3.45036	High	5.26942	High	4.59202	High	4.01548	0
	TEFHPGEEVR	2	4	1	A0A017QHF9		1200.57	1.76156e+06	0	0	0	0	0.001635	High	2.97459							0
	VSVSIFGR	12	7	1	A0A017QHF9		864.494	4.45026e+06	2.92448e+06	1.94143e+06	5.82879e+06	0	1.168e-05	High	2.89148	High	2.79116	High	2.74696	High	2.86779	0
B8F6P5	50S ribosomal protein L17 OS=Haemophilus parasuis serovar 5 (strain SH0165) GN=rplQ PE=3 SV=1 - [RL17_HAEPS]	28.13	3	3	3	31	4.26032e+06	1.03528e+07	4.99505e+06	5.675e+07	18.1836	27.34	2	6	22.6424	28.13	3	7	12.0914	27.34	2	4	53.3676	28.13	3	14	128	14.3848	11.0483
	Sequence	# PSMs	# Proteins	# Protein Groups	Protein Group Accessions	Modifications	MH+ [Da]	A5: Area	B5: Area	C5: Area	D5: Area	q-Value	PEP	A2	XCorr A2	B2	XCorr B2	C2	XCorr C2	D2	XCorr D2	# Missed Cleavages
	AGDNAPMAYIELVDRPEVAAEQAAE	13	1	1	B8F6P5		2630.25	2.51379e+06	1.02746e+06	489244	1.09022e+08	0	6.96e-07	High	4.13949	High	3.8038	High	3.6936	High	6.71032	0
	VVEPLITLAK	12	3	1	B8F6P5		1082.68	6.00686e+06	2.86855e+07	9.50086e+06	5.83181e+07	0	0.0009626	High	2.74074	High	2.96087	High	2.8005	High	2.81042	0
	AGDNAPMAYIELVDRPEVAAEQAAE	3	1	1	B8F6P5	M7(Oxidation)	2646.25	0	0	0	2.02908e+07	0	0.002574							High	3.67668	0
	RVVEPLITLAK	3	3	1	B8F6P5		1238.79	0	1.34552e+06	0	2.90999e+06	0.002	0.1018			High	3.37025			High	3.22575	1
A0A0E1RIG0	DNA repair ATPase OS=Haemophilus parasuis 29755 GN=SVR5_00288 PE=4 SV=1 - [A0A0E1RIG0_HAEPR]	6.91	3	4	4	31	7.56244e+06	922956	1.3048e+06	1.30924e+06	57.9204	4.38	3	12	25.8073	4.22	2	6	30.9468	6.75	3	8	19.3693	4.22	2	5	593	67.9312	6.66846
	Sequence	# PSMs	# Proteins	# Protein Groups	Protein Group Accessions	Modifications	MH+ [Da]	A5: Area	B5: Area	C5: Area	D5: Area	q-Value	PEP	A2	XCorr A2	B2	XCorr B2	C2	XCorr C2	D2	XCorr D2	# Missed Cleavages
	KSELNNSNLSQEER	6	2	1	A0A0E1RIG0		1647.79	1.21651e+07	0	0	0	0	1.461e-09	High	5.35781							1
	SELNNSNLSQEER	10	2	1	A0A0E1RIG0		1519.7	9.58172e+06	258666	87552.1	123552	0	3.509e-05	High	4.91378	High	4.55098	High	3.3909	High	3.3248	0
	EILENLDEEQCR	12	2	1	A0A0E1RIG0	C11(Carbamidomethyl)	1547.71	940484	1.58725e+06	2.66824e+06	2.49493e+06	0	2.046e-07	High	4.56626	High	4.4648	High	4.55643	High	4.42351	0
	NIELPYESGNEQSTR	3	3	1	A0A0E1RIG0		1736.81	0	0	1.15861e+06	0	0	6.398e-09					High	4.05925			0
U4RZK0	Molybdopterin synthase sulfur carrier subunit OS=Haemophilus parasuis str. Nagasaki GN=moaD PE=3 SV=1 - [U4RZK0_HAEPR]	59.26	4	1	4	30	1.46599e+06	2.55602e+06	1.36629e+06	5.97712e+06	16.1279	20.99	2	6	41.8159	59.26	4	12	26.9372	41.98	3	7	19.1852	30.86	2	5	81	8.79267	5.0083
	Sequence	# PSMs	# Proteins	# Protein Groups	Protein Group Accessions	Modifications	MH+ [Da]	A5: Area	B5: Area	C5: Area	D5: Area	q-Value	PEP	A2	XCorr A2	B2	XCorr B2	C2	XCorr C2	D2	XCorr D2	# Missed Cleavages
	VLFFAQTR	12	5	2	U4RZK0;A0A0E1RPS8		981.549	1.56657e+06	4.21553e+06	2.17719e+06	8.82691e+06	0	7.154e-06	High	2.80933	High	3.09566	High	3.11607	High	2.90276	0
	WALALQAGK	7	5	2	U4RZK0;A0A0E1RPS8		957.559	1.36542e+06	1.90567e+06	1.08768e+06	0	0	3.251e-07	High	2.80253	High	2.8222	High	2.77867			0
	LLVAINQTISPLSAEIK	8	5	2	U4RZK0;A0A0E1RPS8		1810.07	0	1.54685e+06	834017	3.12733e+06	0	3.105e-10			High	5.9454	High	5.76041	High	5.71663	0
	DGDEVAFFPPVTGG	3	4	1	U4RZK0		1407.64	0	832233	0	0	0	0.008024			High	2.91801					0
U4SU66	Uncharacterized protein OS=Haemophilus parasuis 174 GN=HPS174_0721 PE=4 SV=1 - [U4SU66_HAEPR]	65.22	3	4	4	30	2.51171e+06	8.47206e+06	3.46279e+06	5.65283e+06	10.9129	41.3	3	5	17.8672	30.43	2	6	22.4388	41.3	3	7	56.3821	54.35	3	12	92	10.3024	6.78564
	Sequence	# PSMs	# Proteins	# Protein Groups	Protein Group Accessions	Modifications	MH+ [Da]	A5: Area	B5: Area	C5: Area	D5: Area	q-Value	PEP	A2	XCorr A2	B2	XCorr B2	C2	XCorr C2	D2	XCorr D2	# Missed Cleavages
	AMQDYQAIFGK	10	2	1	U4SU66		1271.62	2237874	7.48599e+06	4.59575e+06	7.91982e+06	0	1.191e-05	High	3.72545	High	4.24774	High	4.22198	High	4.37416	0
	LADALLEPHQPNENMLK	12	2	1	U4SU66		1932.99	1.58974e+06	9.45813e+06	5.31238e+06	7.2329e+06	0	5.071e-08	High	2.71248	High	2.73459	High	3.04777	High	2.86752	0
	VKPDTYALIK	2	3	1	U4SU66		1147.68	3.70751e+06	0	480240	0	0	0.03064	High	1.33612			High	1.93281			0
	AAEIEGITLTDFMITNLQAAAR	6	3	1	U4SU66		2349.21	0	0	0	1.80576e+06	0	2.693e-12							High	6.71292	0
A0A0E1RPS8	Molybdopterin synthase sulfur carrier subunit OS=Haemophilus parasuis 29755 GN=moaD PE=3 SV=1 - [A0A0E1RPS8_HAEPR]	59.26	1	1	4	30	1.46599e+06	2.55602e+06	1.36629e+06	5.97712e+06	16.1279	20.99	2	6	41.8159	59.26	4	12	26.9372	41.98	3	7	19.1852	30.86	2	5	81	8.79267	5.0083
	Sequence	# PSMs	# Proteins	# Protein Groups	Protein Group Accessions	Modifications	MH+ [Da]	A5: Area	B5: Area	C5: Area	D5: Area	q-Value	PEP	A2	XCorr A2	B2	XCorr B2	C2	XCorr C2	D2	XCorr D2	# Missed Cleavages
	VLFFAQTR	12	5	2	U4RZK0;A0A0E1RPS8		981.549	1.56657e+06	4.21553e+06	2.17719e+06	8.82691e+06	0	7.154e-06	High	2.80933	High	3.09566	High	3.11607	High	2.90276	0
	WALALQAGK	7	5	2	U4RZK0;A0A0E1RPS8		957.559	1.36542e+06	1.90567e+06	1.08768e+06	0	0	3.251e-07	High	2.80253	High	2.8222	High	2.77867			0
	LLVAINQTISPLSAEIK	8	5	2	U4RZK0;A0A0E1RPS8		1810.07	0	1.54685e+06	834017	3.12733e+06	0	3.105e-10			High	5.9454	High	5.76041	High	5.71663	0
	NGDEVAFFPPVTGG	3	1	1	A0A0E1RPS8	N1(Deamidated)	1407.64	0	832233	0	0	0	0.008015			High	2.91801					0
B8F4X9	Chaperone SurA OS=Haemophilus parasuis serovar 5 (strain SH0165) GN=surA PE=4 SV=1 - [B8F4X9_HAEPS]	18.27	6	4	4	29	2.8014e+06	1.6768e+06	1.46877e+06	7.08156e+06	31.1528	9.62	2	7	17.4584	9.62	2	4	20.033	9.62	2	4	65.0937	18.27	4	14	312	34.7881	6.82959
	Sequence	# PSMs	# Proteins	# Protein Groups	Protein Group Accessions	Modifications	MH+ [Da]	A5: Area	B5: Area	C5: Area	D5: Area	q-Value	PEP	A2	XCorr A2	B2	XCorr B2	C2	XCorr C2	D2	XCorr D2	# Missed Cleavages
	VVATVDGYPIMQSQVK	11	5	1	B8F4X9		1734.91	5.24815e+06	3.17143e+06	2.73061e+06	7.58707e+06	0	6.288e-09	High	6.00381	High	5.20345	High	5.77981	High	5.32469	0
	AALETIIDDFVVQR	12	6	1	B8F4X9		1589.85	354648	182165	206927	1.20129e+07	0	2.055e-09	High	4.41717	High	4.06832	High	4.1977	High	5.88598	0
	TNGTLETVSATEYR	3	2	1	B8F4X9		1541.75	0	0	0	1.64467e+06	0	1.325e-05							High	4.54941	0
	QQSIGNSIQVDPK	3	3	1	B8F4X9		1413.74	0	0	0	1.58709e+06	0	3.14e-05							High	3.45584	0
U4S184	18K peptidoglycan-associated outer membrane lipoprotein PalA OS=Haemophilus parasuis str. Nagasaki GN=HPNK_07708 PE=4 SV=1 - [U4S184_HAEPR]	46.41	3	4	4	26	1.30179e+07	1.45168e+07	1.32797e+07	6.43467e+07	13.025	25.49	2	4	18.6106	19.61	2	6	19.2107	19.61	2	6	35.9292	28.76	3	10	153	16.3781	6.78564
	Sequence	# PSMs	# Proteins	# Protein Groups	Protein Group Accessions	Modifications	MH+ [Da]	A5: Area	B5: Area	C5: Area	D5: Area	q-Value	PEP	A2	XCorr A2	B2	XCorr B2	C2	XCorr C2	D2	XCorr D2	# Missed Cleavages
	GASNVATVSYGEEKPAVLGHSEADYSK	1	3	1	U4S184		2766.33	2.76037e+06	0	0	0	0	2.722e-06	High	3.63057							0
	GTPEYNIALGQR	13	3	1	U4S184		1318.67	2.32754e+07	2.48086e+07	2.31924e+07	1.66649e+08	0	0.04077	High	3.28335	High	3.39352	High	3.52965	High	3.25587	0
	AEDQQLLDAHAQYLVASK	9	3	1	U4S184		2000.02	0	4.22496e+06	3.36707e+06	1.55226e+07	0	4.629e-07			High	3.42936	High	3.53516	High	3.6802	0
	YNTVYFDFDSYTLK	3	1	1	U4S184		1775.81	0	0	0	1.08687e+07	0	2.047e-08							High	4.89736	0
U4RRD5	XRE family transcriptional regulator OS=Haemophilus parasuis str. Nagasaki GN=HPNK_09069 PE=4 SV=1 - [U4RRD5_HAEPR]	68.6	1	5	5	26	583833	1.42997e+06	1.03333e+06	5.22164e+06	13.0015	29.07	2	4	21.2116	48.84	4	7	20.9469	39.53	3	6	35.77	59.3	4	9	86	9.7862	8.49951
	Sequence	# PSMs	# Proteins	# Protein Groups	Protein Group Accessions	Modifications	MH+ [Da]	A5: Area	B5: Area	C5: Area	D5: Area	q-Value	PEP	A2	XCorr A2	B2	XCorr B2	C2	XCorr C2	D2	XCorr D2	# Missed Cleavages
	TDYSVDNLLQK	9	1	1	U4RRD5		1295.65	980905	3.2568e+06	2.44773e+06	2.92774e+06	0	9.34e-07	High	3.94755	High	3.31025	High	3.41044	High	3.05109	0
	IADALDVNLVDLLK	10	1	1	U4RRD5		1511.87	186761	295876	285370	8.29518e+06	0	7.145e-09	High	2.74822	High	4.25966	High	4.74111	High	5.71424	0
	AISIDAMGK	4	1	1	U4RRD5		905.481	0	737235	366894	1.50466e+06	0	9.09e-05			High	2.19412	High	2.22621	High	2.44087	0
	LKDISQEALAFDAELSR	2	1	1	U4RRD5		1906.01	0	0	0	4.44201e+06	0	1.269e-05							High	4.68298	1
	AYISDVER	1	1	1	U4RRD5		952.479	0	79391.9	0	0	0.004	0.1264			High	2.1327					0
U4S3Q1	Uncharacterized protein OS=Haemophilus parasuis str. Nagasaki GN=HPNK_08363 PE=4 SV=1 - [U4S3Q1_HAEPR]	54.65	4	3	3	24	8.14832e+06	1.56128e+07	7.10276e+06	20557666	23.2032	33.72	2	6	26.7596	54.65	3	7	24.4465	33.72	2	6	18.6916	33.72	2	5	86	9.86083	4.75439
	Sequence	# PSMs	# Proteins	# Protein Groups	Protein Group Accessions	Modifications	MH+ [Da]	A5: Area	B5: Area	C5: Area	D5: Area	q-Value	PEP	A2	XCorr A2	B2	XCorr B2	C2	XCorr C2	D2	XCorr D2	# Missed Cleavages
	QIADKVEEPAFNYDLER	12	4	1	U4S3Q1		2036.99	4.5554e+06	1.32741e+07	5.24506e+06	1.5303e+07	0	6.016e-10	High	4.25022	High	4.4328	High	4.5649	High	4.51781	1
	QALISYVQNVEK	11	4	1	U4S3Q1		1391.75	1.17412e+07	3.18818e+07	8.96046e+06	2.58123e+07	0	5.444e-09	High	3.94219	High	3.88495	High	3.96457	High	3.86568	0
	AHVESETIEMPSDLTSAK	1	2	1	U4S3Q1		1944.93	0	1.6825e+06	0	0	0.003	0.08549			High	3.21105					0
C0L9H2	OmpP2 OS=Haemophilus parasuis GN=ompP2 PE=4 SV=1 - [C0L9H2_HAEPR]	7.82	87	3	3	22	1.78895e+06	1.47698e+06	501749	5.53011e+06	7.66223	4.75	2	3	20.0879	7.82	3	7	14.5499	4.75	2	6	15.6572	4.75	2	6	358	38.4565	9.14404
	Sequence	# PSMs	# Proteins	# Protein Groups	Protein Group Accessions	Modifications	MH+ [Da]	A5: Area	B5: Area	C5: Area	D5: Area	q-Value	PEP	A2	XCorr A2	B2	XCorr B2	C2	XCorr C2	D2	XCorr D2	# Missed Cleavages
	LLLEEQATK	11	52	1	C0L9H2		1044.6	2.33777e+06	1.47631e+06	590133	5.43229e+06	0	0.0007881	High	2.83166	High	3.13976	High	2.69379	High	2.89975	0
	VDFDGQLR	10	87	1	C0L9H2		949.481	1.24014e+06	1.75095e+06	413366	5.62792e+06	0	0.04142	High	2.09681	High	2.62325	High	2.31428	High	2.59073	0
	VTDQALGVGLR	1	59	1	C0L9H2		1128.64	0	1.20369e+06	0	0	0	4.009e-08			High	4.05018					0
A0A0E1RNA7	Antitoxin OS=Haemophilus parasuis 29755 GN=SVR5_01869 PE=3 SV=1 - [A0A0E1RNA7_HAEPR]	34.09	5	3	3	22	3.54457e+06	4.85115e+06	2.79903e+06	1.09683e+07	16.4769	20.45	2	6	17.1309	26.14	2	5	17.3385	26.14	2	5	20.46	26.14	2	6	88	10.006	7.18115
	Sequence	# PSMs	# Proteins	# Protein Groups	Protein Group Accessions	Modifications	MH+ [Da]	A5: Area	B5: Area	C5: Area	D5: Area	q-Value	PEP	A2	XCorr A2	B2	XCorr B2	C2	XCorr C2	D2	XCorr D2	# Missed Cleavages
	GTPAFVLMTYR	12	5	1	A0A0E1RNA7		1255.65	4.73871e+06	5.32406e+06	3.17263e+06	1.51176e+07	0	0.002089	High	3.65597	High	3.57101	High	3.47308	High	3.46765	0
	RPVDFTE	3	3	1	A0A0E1RNA7		863.425	2.35043e+06	0	0	0	0	0.003267	High	1.97933							0
	AAMLEPVIITNR	7	5	1	A0A0E1RNA7		1327.75	0	4.37825e+06	2.42544e+06	6.81902e+06	0	1.5e-06			High	3.78055	High	3.56604	High	3.78786	0
A0A084EV35	30S ribosomal protein S14 OS=Haemophilus parasuis GN=rpsN PE=3 SV=1 - [A0A084EV35_HAEPR]	27.08	1	3	3	22	3.89223e+07	4.67993e+06	1.97454e+06	2.78976e+07	17.9923	27.08	3	9	10.3388	18.75	2	4	10.2509	18.75	2	6	3.20364	18.75	2	3	96	11.0931	11.1655
	Sequence	# PSMs	# Proteins	# Protein Groups	Protein Group Accessions	Modifications	MH+ [Da]	A5: Area	B5: Area	C5: Area	D5: Area	q-Value	PEP	A2	XCorr A2	B2	XCorr B2	C2	XCorr C2	D2	XCorr D2	# Missed Cleavages
	IISNVNSSDEDR	10	1	1	A0A084EV35	N4(Deamidated)	1349.62	9.53171e+07	2.07978e+06	531844	68321.3	0	7.739e-07	High	4.15009	High	3.5338	High	3.72094	High	3.20364	0
	LADKFYAK	2	3	1	A0A084EV35		955.525	1.35326e+06	0	0	0	0	0.003615	High	3.1352							1
	IISNVNSSDEDRWAAVLK	10	1	1	A0A084EV35	N6(Deamidated)	2018.02	2.00965e+07	7.28008e+06	3.41723e+06	5.5727e+07	0	0.00477	High	1.62812	High	1.71845	High	1.71281	High	1.74018	1
B8F870	Iron-sulfur cluster insertion protein ErpA OS=Haemophilus parasuis serovar 5 (strain SH0165) GN=erpA PE=3 SV=1 - [ERPA_HAEPS]	28.32	2	2	2	21	9.09238e+06	3.52866e+06	1.479e+06	7.06489e+06	31.7435	28.32	2	6	25.3264	28.32	2	5	19.172	28.32	2	4	30.6371	28.32	2	6	113	12.184	4.31006
	Sequence	# PSMs	# Proteins	# Protein Groups	Protein Group Accessions	Modifications	MH+ [Da]	A5: Area	B5: Area	C5: Area	D5: Area	q-Value	PEP	A2	XCorr A2	B2	XCorr B2	C2	XCorr C2	D2	XCorr D2	# Missed Cleavages
	FVVQNPNASSTCGCGASFSI	9	2	1	B8F870	C12(Carbamidomethyl); C14(Carbamidomethyl)	2102.93	7.8973e+06	1.48507e+06	545657	4.4682e+06	0	3.996e-12	High	6.75733	High	6.25069	High	5.43367	High	6.4381	0
	FLIEGEENPELR	12	2	1	B8F870		1445.73	1.02875e+07	5.57224e+06	2.41235e+06	9.66158e+06	0	9.061e-09	High	4.21271	High	4.58169	High	4.70144	High	4.33469	0
A0A0E1RP70	Deoxyuridine 5'-triphosphate nucleotidohydrolase OS=Haemophilus parasuis 29755 GN=dut PE=3 SV=1 - [A0A0E1RP70_HAEPR]	21.85	4	2	2	21	2.48618e+06	1.441e+06	1.14022e+06	2.68992e+07	26.9334	21.85	2	6	14.9268	21.85	2	3	22.6374	21.85	2	5	31.637	21.85	2	7	151	16.2126	5.47803
	Sequence	# PSMs	# Proteins	# Protein Groups	Protein Group Accessions	Modifications	MH+ [Da]	A5: Area	B5: Area	C5: Area	D5: Area	q-Value	PEP	A2	XCorr A2	B2	XCorr B2	C2	XCorr C2	D2	XCorr D2	# Missed Cleavages
	IGTEFPLPTYATTGSAGLDLR	13	4	1	A0A0E1RP70		2180.12	2.03825e+06	2.63014e+06	2.01314e+06	5.32738e+07	0	1.927e-11	High	5.33448	High	5.79359	High	5.65424	High	5.77964	0
	SDKPFTVEVGDR	8	3	1	A0A0E1RP70		1349.68	2.93412e+06	251855	267298	524505	0	9.698e-07	High	3.88242	High	3.71376	High	3.89745	High	3.88071	0
U4RPT6	Valine--tRNA ligase OS=Haemophilus parasuis str. Nagasaki GN=valS PE=3 SV=1 - [U4RPT6_HAEPR]	9.81	9	6	6	20	1.36886e+06	966315	1.30677e+06	4.58006e+06	17.9413	2.85	2	4	24.1785	3.8	3	6	21.6694	3.8	2	4	24.7903	5.8	3	6	948	108.02	5.38916
	Sequence	# PSMs	# Proteins	# Protein Groups	Protein Group Accessions	Modifications	MH+ [Da]	A5: Area	B5: Area	C5: Area	D5: Area	q-Value	PEP	A2	XCorr A2	B2	XCorr B2	C2	XCorr C2	D2	XCorr D2	# Missed Cleavages
	LVGNAEVLVPMAGFINK	13	9	1	U4RPT6		1771.98	1.0528e+06	2.57936e+06	1.84969e+06	5.59624e+06	0	7.449e-10	High	5.38422	High	5.69255	High	5.44487	High	5.54335	0
	MQEYQDGLEK	2	9	1	U4RPT6		1240.55	1.68493e+06	184500	0	0	0	0.001103	High	3.08084	High	2.88729					0
	LSNEAFVAK	1	9	1	U4RPT6		978.533	0	135086	0	0	0	0.003972			High	2.19398					0
	LDSVQVLAQGEEAPLSVAK	1	7	1	U4RPT6		1954.05	0	0	763853	0	0	5.214e-12					High	6.42213			0
	AEAEIIGSDGKPLENYTALIPADYQGLER	1	1	1	U4RPT6		3133.59	0	0	0	6.39629e+06	0	0.002475							High	3.47011	0
	TVILPLANR	2	8	1	U4RPT6		996.627	0	0	0	1.74764e+06	0	0.003843							High	2.45407	0
U4RRT5	50S ribosomal protein L6 OS=Haemophilus parasuis str. Nagasaki GN=rplF PE=3 SV=1 - [U4RRT5_HAEPR]	12.43	3	2	2	19	6.20674e+06	4.60048e+06	2.51848e+06	2.65967e+07	14.5074	12.43	2	4	12.6835	12.43	2	4	16.0196	12.43	2	5	21.3749	12.43	2	6	177	18.8362	9.61279
	Sequence	# PSMs	# Proteins	# Protein Groups	Protein Group Accessions	Modifications	MH+ [Da]	A5: Area	B5: Area	C5: Area	D5: Area	q-Value	PEP	A2	XCorr A2	B2	XCorr B2	C2	XCorr C2	D2	XCorr D2	# Missed Cleavages
	QLIGQVAADIR	10	3	1	U4RRT5		1183.68	6.20674e+06	7.67885e+06	4.58809e+06	4.92019e+07	0	4.718e-08	High	4.02673	High	3.55225	High	3.76986	High	3.86907	0
	YEADTLTFAPR	9	1	1	U4RRT5		1283.64	0	1.52212e+06	448865	3.9915e+06	0	7.637e-06	High	3.1905	High	3.32009	High	2.65597	High	3.71438	0
